# Supplementary material for: Charting the equine miRNA landscape: An integrated pipeline and browser for annotating, quantifying, and visualizing expression
Source: PLoS Genet. 2025 Sep 5;21(9):e1011835. doi: 10.1371/journal.pgen.1011835 (PMC12449019; doi:10.1371/journal.pgen.1011835)
Supplement: S1 Table — (XLSX) [file pgen.1011835.s005.xlsx]

## Sheet: Sheet1
sample_id	breed	sex	age_years	tissue	isolation	location	library_prep	rin	seq_instrument
1_10Y	paint_horse	gelding	10	bone_subchon	Protein-rich tissues (subchon bone)	genewiz	NEBNext Small RNA	7.5	novaseq_6000
11433	quarter_horse	mare	12-14	bone_subchon	Protein-rich tissues (subchon bone)	genewiz	NEBNext Small RNA	6.1	novaseq_6000
11434	quarter_horse	mare	12-14	bone_subchon	Protein-rich tissues (subchon bone)	genewiz	NEBNext Small RNA	6.6	novaseq_6000
11435	quarter_horse	mare	12-14	bone_subchon	Protein-rich tissues (subchon bone)	genewiz	NEBNext Small RNA	5.7	novaseq_6000
11436	quarter_horse	mare	12-14	bone_subchon	Protein-rich tissues (subchon bone)	genewiz	NEBNext Small RNA	5.9	novaseq_6000
11437	quarter_horse	mare	12-14	bone_subchon	Protein-rich tissues (subchon bone)	genewiz	NEBNext Small RNA	4.6	novaseq_6000
2_9Y	quarter_horse	mare	9	bone_subchon	Protein-rich tissues (subchon bone)	genewiz	NEBNext Small RNA	6.1	novaseq_6000
3_10Y	quarter_horse	stallion	10	bone_subchon	Protein-rich tissues (subchon bone)	genewiz	NEBNext Small RNA	7.1	novaseq_6000
5_15Y	quarter_horse	mare	15	bone_subchon	Protein-rich tissues (subchon bone)	genewiz	NEBNext Small RNA	7.3	novaseq_6000
1_10Y	paint_horse	gelding	10	cartilage_articular	Protein-rich tissues (cartilage)	genewiz	NEBNext Small RNA	9.1	novaseq_6000
11432	quarter_horse	mare	12-14	cartilage_articular	Protein-rich tissues (cartilage)	genewiz	NEBNext Small RNA	6.9	novaseq_6000
11433	quarter_horse	mare	12-14	cartilage_articular	Protein-rich tissues (cartilage)	genewiz	NEBNext Small RNA	7.2	novaseq_6000
11434	quarter_horse	mare	12-14	cartilage_articular	Protein-rich tissues (cartilage)	genewiz	NEBNext Small RNA	6.9	novaseq_6000
11435	quarter_horse	mare	12-14	cartilage_articular	Protein-rich tissues (cartilage)	genewiz	NEBNext Small RNA	7.4	novaseq_6000
11436	quarter_horse	mare	12-14	cartilage_articular	Protein-rich tissues (cartilage)	genewiz	NEBNext Small RNA	6.7	novaseq_6000
11437	quarter_horse	mare	12-14	cartilage_articular	Protein-rich tissues (cartilage)	genewiz	NEBNext Small RNA	7.3	novaseq_6000
11438	quarter_horse	mare	12-14	cartilage_articular	Protein-rich tissues (cartilage)	genewiz	NEBNext Small RNA	8.1	novaseq_6000
2_9Y	quarter_horse	mare	9	cartilage_articular	Protein-rich tissues (cartilage)	genewiz	NEBNext Small RNA	8.4	novaseq_6000
3_10Y	quarter_horse	stallion	10	cartilage_articular	Protein-rich tissues (cartilage)	genewiz	NEBNext Small RNA	8.6	novaseq_6000
5_15Y	quarter_horse	mare	15	cartilage_articular	Protein-rich tissues (cartilage)	genewiz	NEBNext Small RNA	7.8	novaseq_6000
6_5Y	quarter_horse	mare	5	cartilage_articular	Protein-rich tissues (cartilage)	genewiz	NEBNext Small RNA	8.9	novaseq_6000
1_10Y	paint_horse	gelding	10	cecum	Nucleic acid and nuclease-rich tissues	genewiz	NEBNext Small RNA	7.1	hiseq_4000
2_9Y	quarter_horse	mare	9	cecum	Nucleic acid and nuclease-rich tissues	genewiz	NEBNext Small RNA	7.7	hiseq_4000
3_10Y	quarter_horse	stallion	10	cecum	Nucleic acid and nuclease-rich tissues	genewiz	NEBNext Small RNA		novaseq_6000
1_10Y	paint_horse	gelding	10	cerebellum	Nucleic acid and nuclease-rich tissues	genewiz	NEBNext Small RNA	7.9	hiseq_4000
2_9Y	quarter_horse	mare	9	cerebellum	Nucleic acid and nuclease-rich tissues	genewiz	NEBNext Small RNA	8.1	hiseq_4000
3_10Y	quarter_horse	stallion	10	cerebellum	Nucleic acid and nuclease-rich tissues	genewiz	NEBNext Small RNA	8.1	hiseq_4000
1_10Y	paint_horse	gelding	10	duodenum	Nucleic acid and nuclease-rich tissues	genewiz	NEBNext Small RNA	8	hiseq_4000
2_9Y	quarter_horse	mare	9	duodenum	Nucleic acid and nuclease-rich tissues	genewiz	NEBNext Small RNA	6.5	hiseq_4000
3_10Y	quarter_horse	stallion	10	duodenum	Nucleic acid and nuclease-rich tissues	genewiz	NEBNext Small RNA	7.9	hiseq_4000
1_10Y	paint_horse	gelding	10	fat_nuchal	Lipid-rich tissues	genewiz	NEBNext Small RNA	6.9	novaseq_6000
11432	quarter_horse	mare	12-14	fat_nuchal	Lipid-rich tissues	genewiz	NEBNext Small RNA	7.2	hiseq_4000
11433	quarter_horse	mare	12-14	fat_nuchal	Lipid-rich tissues	genewiz	NEBNext Small RNA	6.1	novaseq_6000
11434	quarter_horse	mare	12-14	fat_nuchal	Lipid-rich tissues	genewiz	NEBNext Small RNA	5.8	novaseq_6000
11435	quarter_horse	mare	12-14	fat_nuchal	Lipid-rich tissues	genewiz	NEBNext Small RNA	6.5	novaseq_6000
11436	quarter_horse	mare	12-14	fat_nuchal	Lipid-rich tissues	genewiz	NEBNext Small RNA	6.5	novaseq_6000
11437	quarter_horse	mare	12-14	fat_nuchal	Lipid-rich tissues	genewiz	NEBNext Small RNA	6.1	novaseq_6000
11438	quarter_horse	mare	12-14	fat_nuchal	Lipid-rich tissues	genewiz	NEBNext Small RNA	6.9	novaseq_6000
2_9Y	quarter_horse	mare	9	fat_nuchal	Lipid-rich tissues	genewiz	NEBNext Small RNA	6.3	novaseq_6000
3_10Y	quarter_horse	stallion	10	fat_nuchal	Lipid-rich tissues	genewiz	NEBNext Small RNA	6.7	novaseq_6000
5_15Y	quarter_horse	mare	15	fat_nuchal	Lipid-rich tissues	genewiz	NEBNext Small RNA	8.2	hiseq_4000
6_5Y	quarter_horse	mare	5	fat_nuchal	Lipid-rich tissues	genewiz	NEBNext Small RNA	6.6	hiseq_4000
1_10Y	paint_horse	gelding	10	fat_omental	Lipid-rich tissues	genewiz	NEBNext Small RNA	8.4	novaseq_6000
2_9Y	quarter_horse	mare	9	fat_omental	Lipid-rich tissues	genewiz	NEBNext Small RNA	7.5	novaseq_6000
3_10Y	quarter_horse	stallion	10	fat_omental	Lipid-rich tissues	genewiz	NEBNext Small RNA	7.4	novaseq_6000
5_15Y	quarter_horse	mare	15	fat_omental	Lipid-rich tissues	genewiz	NEBNext Small RNA	8.7	hiseq_4000
6_5Y	quarter_horse	mare	5	fat_omental	Lipid-rich tissues	genewiz	NEBNext Small RNA	6.6	hiseq_4000
1_10Y	paint_horse	gelding	10	fat_retroper	Lipid-rich tissues	genewiz	NEBNext Small RNA	8.2	novaseq_6000
11432	quarter_horse	mare	12-14	fat_retroper	Lipid-rich tissues	genewiz	NEBNext Small RNA	6.4	novaseq_6000
11433	quarter_horse	mare	12-14	fat_retroper	Lipid-rich tissues	genewiz	NEBNext Small RNA	6	novaseq_6000
11434	quarter_horse	mare	12-14	fat_retroper	Lipid-rich tissues	genewiz	NEBNext Small RNA	7.5	novaseq_6000
11435	quarter_horse	mare	12-14	fat_retroper	Lipid-rich tissues	genewiz	NEBNext Small RNA	6.6	novaseq_6000
11436	quarter_horse	mare	12-14	fat_retroper	Lipid-rich tissues	genewiz	NEBNext Small RNA	7.5	hiseq_4000
11437	quarter_horse	mare	12-14	fat_retroper	Lipid-rich tissues	genewiz	NEBNext Small RNA	6.7	hiseq_4000
11438	quarter_horse	mare	12-14	fat_retroper	Lipid-rich tissues	genewiz	NEBNext Small RNA	7.8	novaseq_6000
2_9Y	quarter_horse	mare	9	fat_retroper	Lipid-rich tissues	genewiz	NEBNext Small RNA	6.7	novaseq_6000
3_10Y	quarter_horse	stallion	10	fat_retroper	Lipid-rich tissues	genewiz	NEBNext Small RNA	7.2	novaseq_6000
5_15Y	quarter_horse	mare	15	fat_retroper	Lipid-rich tissues	genewiz	NEBNext Small RNA	6.5	novaseq_6000
6_5Y	quarter_horse	mare	5	fat_retroper	Lipid-rich tissues	genewiz	NEBNext Small RNA	7	hiseq_4000
1_10Y	paint_horse	gelding	10	fat_shoulder	Lipid-rich tissues	genewiz	NEBNext Small RNA	7.5	novaseq_6000
2_9Y	quarter_horse	mare	9	fat_shoulder	Lipid-rich tissues	genewiz	NEBNext Small RNA	7.8	hiseq_4000
3_10Y	quarter_horse	stallion	10	fat_shoulder	Lipid-rich tissues	genewiz	NEBNext Small RNA	7.2	novaseq_6000
5_15Y	quarter_horse	mare	15	fat_shoulder	Lipid-rich tissues	genewiz	NEBNext Small RNA	7.4	hiseq_4000
6_5Y	quarter_horse	mare	5	fat_shoulder	Lipid-rich tissues	genewiz	NEBNext Small RNA	6.2	hiseq_4000
1_10Y	paint_horse	gelding	10	fat_tailhead	Lipid-rich tissues	genewiz	NEBNext Small RNA	6.9	novaseq_6000
11433	quarter_horse	mare	12-14	fat_tailhead	Lipid-rich tissues	genewiz	NEBNext Small RNA	5.8	novaseq_6000
11434	quarter_horse	mare	12-14	fat_tailhead	Lipid-rich tissues	genewiz	NEBNext Small RNA	6.2	novaseq_6000
11435	quarter_horse	mare	12-14	fat_tailhead	Lipid-rich tissues	genewiz	NEBNext Small RNA	6.3	novaseq_6000
11437	quarter_horse	mare	12-14	fat_tailhead	Lipid-rich tissues	genewiz	NEBNext Small RNA	6.9	novaseq_6000
11438	quarter_horse	mare	12-14	fat_tailhead	Lipid-rich tissues	genewiz	NEBNext Small RNA	7.8	novaseq_6000
2_9Y	quarter_horse	mare	9	fat_tailhead	Lipid-rich tissues	genewiz	NEBNext Small RNA	6.8	novaseq_6000
3_10Y	quarter_horse	stallion	10	fat_tailhead	Lipid-rich tissues	genewiz	NEBNext Small RNA	6.6	novaseq_6000
5_15Y	quarter_horse	mare	15	fat_tailhead	Lipid-rich tissues	genewiz	NEBNext Small RNA	6.5	hiseq_4000
6_5Y	quarter_horse	mare	5	fat_tailhead	Lipid-rich tissues	genewiz	NEBNext Small RNA	7.3	hiseq_4000
1_10Y	paint_horse	gelding	10	fat_visceral	Lipid-rich tissues	genewiz	NEBNext Small RNA	8.5	novaseq_6000
11432	quarter_horse	mare	12-14	fat_visceral	Lipid-rich tissues	genewiz	NEBNext Small RNA	6.4	novaseq_6000
11433	quarter_horse	mare	12-14	fat_visceral	Lipid-rich tissues	genewiz	NEBNext Small RNA	6.1	novaseq_6000
11434	quarter_horse	mare	12-14	fat_visceral	Lipid-rich tissues	genewiz	NEBNext Small RNA	6.7	novaseq_6000
11435	quarter_horse	mare	12-14	fat_visceral	Lipid-rich tissues	genewiz	NEBNext Small RNA	7.2	novaseq_6000
11436	quarter_horse	mare	12-14	fat_visceral	Lipid-rich tissues	genewiz	NEBNext Small RNA	6.8	hiseq_4000
11437	quarter_horse	mare	12-14	fat_visceral	Lipid-rich tissues	genewiz	NEBNext Small RNA	6.5	hiseq_4000
11438	quarter_horse	mare	12-14	fat_visceral	Lipid-rich tissues	genewiz	NEBNext Small RNA	7.3	hiseq_4000
2_9Y	quarter_horse	mare	9	fat_visceral	Lipid-rich tissues	genewiz	NEBNext Small RNA	7.8	novaseq_6000
3_10Y	quarter_horse	stallion	10	fat_visceral	Lipid-rich tissues	genewiz	NEBNext Small RNA	7.8	novaseq_6000
5_15Y	quarter_horse	mare	15	fat_visceral	Lipid-rich tissues	genewiz	NEBNext Small RNA	8.2	novaseq_6000
6_5Y	quarter_horse	mare	5	fat_visceral	Lipid-rich tissues	genewiz	NEBNext Small RNA	7.8	novaseq_6000
11432	quarter_horse	mare	12-14	heart_left_atrium	Nucleic acid and nuclease-rich tissues	genewiz	NEBNext Small RNA	7.6	hiseq_4000
11433	quarter_horse	mare	12-14	heart_left_atrium	Nucleic acid and nuclease-rich tissues	genewiz	NEBNext Small RNA		novaseq_6000
11434	quarter_horse	mare	12-14	heart_left_atrium	Nucleic acid and nuclease-rich tissues	genewiz	NEBNext Small RNA	7.4	hiseq_4000
11435	quarter_horse	mare	12-14	heart_left_atrium	Nucleic acid and nuclease-rich tissues	genewiz	NEBNext Small RNA	8.1	hiseq_4000
11436	quarter_horse	mare	12-14	heart_left_atrium	Nucleic acid and nuclease-rich tissues	genewiz	NEBNext Small RNA	7.8	hiseq_4000
11437	quarter_horse	mare	12-14	heart_left_atrium	Nucleic acid and nuclease-rich tissues	genewiz	NEBNext Small RNA	7.7	hiseq_4000
11438	quarter_horse	mare	12-14	heart_left_atrium	Nucleic acid and nuclease-rich tissues	genewiz	NEBNext Small RNA	7.7	hiseq_4000
11432	quarter_horse	mare	12-14	heart_left_ventricle	Nucleic acid and nuclease-rich tissues	genewiz	NEBNext Small RNA	7.4	hiseq_4000
11433	quarter_horse	mare	12-14	heart_left_ventricle	Nucleic acid and nuclease-rich tissues	genewiz	NEBNext Small RNA	7.2	hiseq_4000
11434	quarter_horse	mare	12-14	heart_left_ventricle	Nucleic acid and nuclease-rich tissues	genewiz	NEBNext Small RNA	7.9	hiseq_4000
11435	quarter_horse	mare	12-14	heart_left_ventricle	Nucleic acid and nuclease-rich tissues	genewiz	NEBNext Small RNA	7.5	hiseq_4000
11436	quarter_horse	mare	12-14	heart_left_ventricle	Nucleic acid and nuclease-rich tissues	genewiz	NEBNext Small RNA	7.8	hiseq_4000
11437	quarter_horse	mare	12-14	heart_left_ventricle	Nucleic acid and nuclease-rich tissues	genewiz	NEBNext Small RNA	7.2	hiseq_4000
11438	quarter_horse	mare	12-14	heart_left_ventricle	Nucleic acid and nuclease-rich tissues	genewiz	NEBNext Small RNA	8	hiseq_4000
11432	quarter_horse	mare	12-14	heart_right_atrium	Nucleic acid and nuclease-rich tissues	genewiz	NEBNext Small RNA	8.1	hiseq_4000
11433	quarter_horse	mare	12-14	heart_right_atrium	Nucleic acid and nuclease-rich tissues	genewiz	NEBNext Small RNA	7.3	hiseq_4000
11434	quarter_horse	mare	12-14	heart_right_atrium	Nucleic acid and nuclease-rich tissues	genewiz	NEBNext Small RNA	8.2	hiseq_4000
11435	quarter_horse	mare	12-14	heart_right_atrium	Nucleic acid and nuclease-rich tissues	genewiz	NEBNext Small RNA	8.2	hiseq_4000
11437	quarter_horse	mare	12-14	heart_right_atrium	Nucleic acid and nuclease-rich tissues	genewiz	NEBNext Small RNA	7.7	hiseq_4000
11438	quarter_horse	mare	12-14	heart_right_atrium	Nucleic acid and nuclease-rich tissues	genewiz	NEBNext Small RNA	7.4	hiseq_4000
11432	quarter_horse	mare	12-14	heart_right_ventricle	Nucleic acid and nuclease-rich tissues	genewiz	NEBNext Small RNA	7.4	hiseq_4000
11433	quarter_horse	mare	12-14	heart_right_ventricle	Nucleic acid and nuclease-rich tissues	genewiz	NEBNext Small RNA	7.4	hiseq_4000
11434	quarter_horse	mare	12-14	heart_right_ventricle	Nucleic acid and nuclease-rich tissues	genewiz	NEBNext Small RNA	7.7	hiseq_4000
11435	quarter_horse	mare	12-14	heart_right_ventricle	Nucleic acid and nuclease-rich tissues	genewiz	NEBNext Small RNA	7.8	hiseq_4000
11436	quarter_horse	mare	12-14	heart_right_ventricle	Nucleic acid and nuclease-rich tissues	genewiz	NEBNext Small RNA	8.1	hiseq_4000
11437	quarter_horse	mare	12-14	heart_right_ventricle	Nucleic acid and nuclease-rich tissues	genewiz	NEBNext Small RNA	7.5	hiseq_4000
11438	quarter_horse	mare	12-14	heart_right_ventricle	Nucleic acid and nuclease-rich tissues	genewiz	NEBNext Small RNA	7.6	hiseq_4000
11432	quarter_horse	mare	12-14	hypothalamus	Nucleic acid and nuclease-rich tissues	genewiz	NEBNext Small RNA	7.9	novaseq_6000
11433	quarter_horse	mare	12-14	hypothalamus	Nucleic acid and nuclease-rich tissues	genewiz	NEBNext Small RNA	7.5	novaseq_6000
11434	quarter_horse	mare	12-14	hypothalamus	Nucleic acid and nuclease-rich tissues	genewiz	NEBNext Small RNA	6.3	hiseq_4000
11435	quarter_horse	mare	12-14	hypothalamus	Nucleic acid and nuclease-rich tissues	genewiz	NEBNext Small RNA	7.1	hiseq_4000
11437	quarter_horse	mare	12-14	hypothalamus	Nucleic acid and nuclease-rich tissues	genewiz	NEBNext Small RNA	6.6	hiseq_4000
11438	quarter_horse	mare	12-14	hypothalamus	Nucleic acid and nuclease-rich tissues	genewiz	NEBNext Small RNA	6.2	novaseq_6000
1_10Y	paint_horse	gelding	10	jejunum	Nucleic acid and nuclease-rich tissues	genewiz	NEBNext Small RNA	7.4	hiseq_4000
3_10Y	quarter_horse	stallion	10	jejunum	Nucleic acid and nuclease-rich tissues	genewiz	NEBNext Small RNA	8.4	hiseq_4000
1_10Y	paint_horse	gelding	10	kidney_cortex	Nucleic acid and nuclease-rich tissues	genewiz	NEBNext Small RNA	7.9	hiseq_4000
11432	quarter_horse	mare	12-14	kidney_cortex	Nucleic acid and nuclease-rich tissues	genewiz	NEBNext Small RNA	7.8	hiseq_4000
11433	quarter_horse	mare	12-14	kidney_cortex	Nucleic acid and nuclease-rich tissues	genewiz	NEBNext Small RNA	7.5	novaseq_6000
11434	quarter_horse	mare	12-14	kidney_cortex	Nucleic acid and nuclease-rich tissues	genewiz	NEBNext Small RNA	8	novaseq_6000
11435	quarter_horse	mare	12-14	kidney_cortex	Nucleic acid and nuclease-rich tissues	genewiz	NEBNext Small RNA		novaseq_6000
11436	quarter_horse	mare	12-14	kidney_cortex	Nucleic acid and nuclease-rich tissues	genewiz	NEBNext Small RNA	7.8	hiseq_4000
11437	quarter_horse	mare	12-14	kidney_cortex	Nucleic acid and nuclease-rich tissues	genewiz	NEBNext Small RNA	7.2	hiseq_4000
11438	quarter_horse	mare	12-14	kidney_cortex	Nucleic acid and nuclease-rich tissues	genewiz	NEBNext Small RNA	7.3	hiseq_4000
2_9Y	quarter_horse	mare	9	kidney_cortex	Nucleic acid and nuclease-rich tissues	genewiz	NEBNext Small RNA		novaseq_6000
3_10Y	quarter_horse	stallion	10	kidney_cortex	Nucleic acid and nuclease-rich tissues	genewiz	NEBNext Small RNA	6.6	hiseq_4000
11432	quarter_horse	mare	12-14	kidney_medulla	Nucleic acid and nuclease-rich tissues	genewiz	NEBNext Small RNA	8.9	hiseq_4000
11433	quarter_horse	mare	12-14	kidney_medulla	Nucleic acid and nuclease-rich tissues	genewiz	NEBNext Small RNA	8.2	hiseq_4000
11434	quarter_horse	mare	12-14	kidney_medulla	Nucleic acid and nuclease-rich tissues	genewiz	NEBNext Small RNA	7.6	hiseq_4000
11435	quarter_horse	mare	12-14	kidney_medulla	Nucleic acid and nuclease-rich tissues	genewiz	NEBNext Small RNA	7.6	hiseq_4000
11436	quarter_horse	mare	12-14	kidney_medulla	Nucleic acid and nuclease-rich tissues	genewiz	NEBNext Small RNA	8.3	hiseq_4000
11437	quarter_horse	mare	12-14	kidney_medulla	Nucleic acid and nuclease-rich tissues	genewiz	NEBNext Small RNA	7.7	hiseq_4000
11438	quarter_horse	mare	12-14	kidney_medulla	Nucleic acid and nuclease-rich tissues	genewiz	NEBNext Small RNA	7.2	hiseq_4000
1_10Y	paint_horse	gelding	10	lamina	Nucleic acid and nuclease-rich tissues	genewiz	NEBNext Small RNA	6.8	novaseq_6000
11432	quarter_horse	mare	12-14	lamina	Nucleic acid and nuclease-rich tissues	genewiz	NEBNext Small RNA	7.4	hiseq_4000
11433	quarter_horse	mare	12-14	lamina	Nucleic acid and nuclease-rich tissues	genewiz	NEBNext Small RNA	6.3	hiseq_4000
11434	quarter_horse	mare	12-14	lamina	Nucleic acid and nuclease-rich tissues	genewiz	NEBNext Small RNA	6.1	hiseq_4000
11435	quarter_horse	mare	12-14	lamina	Nucleic acid and nuclease-rich tissues	genewiz	NEBNext Small RNA	6.1	hiseq_4000
11436	quarter_horse	mare	12-14	lamina	Nucleic acid and nuclease-rich tissues	genewiz	NEBNext Small RNA	7.6	hiseq_4000
11437	quarter_horse	mare	12-14	lamina	Nucleic acid and nuclease-rich tissues	genewiz	NEBNext Small RNA	8.1	hiseq_4000
11438	quarter_horse	mare	12-14	lamina	Nucleic acid and nuclease-rich tissues	genewiz	NEBNext Small RNA	7.1	hiseq_4000
2_9Y	quarter_horse	mare	9	lamina	Nucleic acid and nuclease-rich tissues	genewiz	NEBNext Small RNA	7.1	novaseq_6000
3_10Y	quarter_horse	stallion	10	lamina	Nucleic acid and nuclease-rich tissues	genewiz	NEBNext Small RNA	7.9	novaseq_6000
1_10Y	paint_horse	gelding	10	liver	Nucleic acid and nuclease-rich tissues	genewiz	NEBNext Small RNA		novaseq_6000
11432	quarter_horse	mare	12-14	liver	Nucleic acid and nuclease-rich tissues	genewiz	NEBNext Small RNA	7.9	hiseq_4000
11433	quarter_horse	mare	12-14	liver	Nucleic acid and nuclease-rich tissues	genewiz	NEBNext Small RNA		novaseq_6000
11434	quarter_horse	mare	12-14	liver	Nucleic acid and nuclease-rich tissues	genewiz	NEBNext Small RNA	7.7	hiseq_4000
11435	quarter_horse	mare	12-14	liver	Nucleic acid and nuclease-rich tissues	genewiz	NEBNext Small RNA		novaseq_6000
11436	quarter_horse	mare	12-14	liver	Nucleic acid and nuclease-rich tissues	genewiz	NEBNext Small RNA	7.9	hiseq_4000
11437	quarter_horse	mare	12-14	liver	Nucleic acid and nuclease-rich tissues	genewiz	NEBNext Small RNA	8	hiseq_4000
11438	quarter_horse	mare	12-14	liver	Nucleic acid and nuclease-rich tissues	genewiz	NEBNext Small RNA	8.2	hiseq_4000
2_9Y	quarter_horse	mare	9	liver	Nucleic acid and nuclease-rich tissues	genewiz	NEBNext Small RNA		novaseq_6000
3_10Y	quarter_horse	stallion	10	liver	Nucleic acid and nuclease-rich tissues	genewiz	NEBNext Small RNA		novaseq_6000
5_15Y	quarter_horse	mare	15	liver	Nucleic acid and nuclease-rich tissues	genewiz	NEBNext Small RNA		novaseq_6000
6_5Y	quarter_horse	mare	5	liver	Nucleic acid and nuclease-rich tissues	genewiz	NEBNext Small RNA		novaseq_6000
11432	quarter_horse	mare	12-14	lung	Nucleic acid and nuclease-rich tissues	genewiz	NEBNext Small RNA		novaseq_6000
11433	quarter_horse	mare	12-14	lung	Nucleic acid and nuclease-rich tissues	genewiz	NEBNext Small RNA		novaseq_6000
11434	quarter_horse	mare	12-14	lung	Nucleic acid and nuclease-rich tissues	genewiz	NEBNext Small RNA		novaseq_6000
11435	quarter_horse	mare	12-14	lung	Nucleic acid and nuclease-rich tissues	genewiz	NEBNext Small RNA		novaseq_6000
11436	quarter_horse	mare	12-14	lung	Nucleic acid and nuclease-rich tissues	genewiz	NEBNext Small RNA	7	hiseq_4000
11437	quarter_horse	mare	12-14	lung	Nucleic acid and nuclease-rich tissues	genewiz	NEBNext Small RNA	7.4	hiseq_4000
11438	quarter_horse	mare	12-14	lung	Nucleic acid and nuclease-rich tissues	genewiz	NEBNext Small RNA	6.5	hiseq_4000
11432	quarter_horse	mare	12-14	muscle_gluteal	Fiber-rich tissues	genewiz	NEBNext Small RNA	8.3	novaseq_6000
11433	quarter_horse	mare	12-14	muscle_gluteal	Fiber-rich tissues	genewiz	NEBNext Small RNA	7.4	novaseq_6000
11434	quarter_horse	mare	12-14	muscle_gluteal	Fiber-rich tissues	genewiz	NEBNext Small RNA	8.6	novaseq_6000
11435	quarter_horse	mare	12-14	muscle_gluteal	Fiber-rich tissues	genewiz	NEBNext Small RNA	8.4	novaseq_6000
11436	quarter_horse	mare	12-14	muscle_gluteal	Fiber-rich tissues	genewiz	NEBNext Small RNA	8.8	novaseq_6000
11437	quarter_horse	mare	12-14	muscle_gluteal	Fiber-rich tissues	genewiz	NEBNext Small RNA	8.3	novaseq_6000
11438	quarter_horse	mare	12-14	muscle_gluteal	Fiber-rich tissues	genewiz	NEBNext Small RNA	7.8	novaseq_6000
11432	quarter_horse	mare	12-14	muscle_longissimus	Fiber-rich tissues	genewiz	NEBNext Small RNA	8.1	novaseq_6000
11433	quarter_horse	mare	12-14	muscle_longissimus	Fiber-rich tissues	genewiz	NEBNext Small RNA	8.3	novaseq_6000
11434	quarter_horse	mare	12-14	muscle_longissimus	Fiber-rich tissues	genewiz	NEBNext Small RNA	8.2	novaseq_6000
11435	quarter_horse	mare	12-14	muscle_longissimus	Fiber-rich tissues	genewiz	NEBNext Small RNA	8.2	novaseq_6000
11436	quarter_horse	mare	12-14	muscle_longissimus	Fiber-rich tissues	genewiz	NEBNext Small RNA	8.1	novaseq_6000
11437	quarter_horse	mare	12-14	muscle_longissimus	Fiber-rich tissues	genewiz	NEBNext Small RNA	8.3	novaseq_6000
11438	quarter_horse	mare	12-14	muscle_longissimus	Fiber-rich tissues	genewiz	NEBNext Small RNA	8.4	novaseq_6000
11432	quarter_horse	mare	12-14	muscle_sacrocaudalis	Fiber-rich tissues	genewiz	NEBNext Small RNA	7.5	hiseq_4000
11433	quarter_horse	mare	12-14	muscle_sacrocaudalis	Fiber-rich tissues	genewiz	NEBNext Small RNA	7.6	hiseq_4000
11434	quarter_horse	mare	12-14	muscle_sacrocaudalis	Fiber-rich tissues	genewiz	NEBNext Small RNA	8	novaseq_6000
11435	quarter_horse	mare	12-14	muscle_sacrocaudalis	Fiber-rich tissues	genewiz	NEBNext Small RNA	7.6	hiseq_4000
11436	quarter_horse	mare	12-14	muscle_sacrocaudalis	Fiber-rich tissues	genewiz	NEBNext Small RNA	8.2	novaseq_6000
11437	quarter_horse	mare	12-14	muscle_sacrocaudalis	Fiber-rich tissues	genewiz	NEBNext Small RNA	8.1	novaseq_6000
11438	quarter_horse	mare	12-14	muscle_sacrocaudalis	Fiber-rich tissues	genewiz	NEBNext Small RNA	8.1	hiseq_4000
11432	quarter_horse	mare	12-14	ovary	Nucleic acid and nuclease-rich tissues	genewiz	NEBNext Small RNA	6.3	hiseq_4000
11433	quarter_horse	mare	12-14	ovary	Nucleic acid and nuclease-rich tissues	genewiz	NEBNext Small RNA	5.3	novaseq_6000
11434	quarter_horse	mare	12-14	ovary	Nucleic acid and nuclease-rich tissues	genewiz	NEBNext Small RNA	6.4	novaseq_6000
11435	quarter_horse	mare	12-14	ovary	Nucleic acid and nuclease-rich tissues	genewiz	NEBNext Small RNA	6.2	novaseq_6000
11436	quarter_horse	mare	12-14	ovary	Nucleic acid and nuclease-rich tissues	genewiz	NEBNext Small RNA		novaseq_6000
11437	quarter_horse	mare	12-14	ovary	Nucleic acid and nuclease-rich tissues	genewiz	NEBNext Small RNA	6.7	novaseq_6000
11438	quarter_horse	mare	12-14	ovary	Nucleic acid and nuclease-rich tissues	genewiz	NEBNext Small RNA	4.4	novaseq_6000
11432	quarter_horse	mare	12-14	pituitary	Nucleic acid and nuclease-rich tissues	genewiz	NEBNext Small RNA	7.9	hiseq_4000
11433	quarter_horse	mare	12-14	pituitary	Nucleic acid and nuclease-rich tissues	genewiz	NEBNext Small RNA	6.9	hiseq_4000
11434	quarter_horse	mare	12-14	pituitary	Nucleic acid and nuclease-rich tissues	genewiz	NEBNext Small RNA	7.7	hiseq_4000
11435	quarter_horse	mare	12-14	pituitary	Nucleic acid and nuclease-rich tissues	genewiz	NEBNext Small RNA	7.3	hiseq_4000
11436	quarter_horse	mare	12-14	pituitary	Nucleic acid and nuclease-rich tissues	genewiz	NEBNext Small RNA	8.5	hiseq_4000
11437	quarter_horse	mare	12-14	pituitary	Nucleic acid and nuclease-rich tissues	genewiz	NEBNext Small RNA	7.9	hiseq_4000
11438	quarter_horse	mare	12-14	pituitary	Nucleic acid and nuclease-rich tissues	genewiz	NEBNext Small RNA	8.2	hiseq_4000
1_10Y	paint_horse	gelding	10	spleen	Nucleic acid and nuclease-rich tissues	genewiz	NEBNext Small RNA	7.1	hiseq_4000
2_9Y	quarter_horse	mare	9	spleen	Nucleic acid and nuclease-rich tissues	genewiz	NEBNext Small RNA	6.7	hiseq_4000
3_10Y	quarter_horse	stallion	10	spleen	Nucleic acid and nuclease-rich tissues	genewiz	NEBNext Small RNA	8.1	hiseq_4000
1_10Y	paint_horse	gelding	10	synovium	Nucleic acid and nuclease-rich tissues	genewiz	NEBNext Small RNA	8.1	novaseq_6000
11432	quarter_horse	mare	12-14	synovium	Nucleic acid and nuclease-rich tissues	genewiz	NEBNext Small RNA	5.7	novaseq_6000
11433	quarter_horse	mare	12-14	synovium	Nucleic acid and nuclease-rich tissues	genewiz	NEBNext Small RNA	6.9	hiseq_4000
11434	quarter_horse	mare	12-14	synovium	Nucleic acid and nuclease-rich tissues	genewiz	NEBNext Small RNA	7.1	hiseq_4000
11435	quarter_horse	mare	12-14	synovium	Nucleic acid and nuclease-rich tissues	genewiz	NEBNext Small RNA	6.6	hiseq_4000
11436	quarter_horse	mare	12-14	synovium	Nucleic acid and nuclease-rich tissues	genewiz	NEBNext Small RNA	6.4	hiseq_4000
11437	quarter_horse	mare	12-14	synovium	Nucleic acid and nuclease-rich tissues	genewiz	NEBNext Small RNA	7.2	hiseq_4000
11438	quarter_horse	mare	12-14	synovium	Nucleic acid and nuclease-rich tissues	genewiz	NEBNext Small RNA		novaseq_6000
2_9Y	quarter_horse	mare	9	synovium	Nucleic acid and nuclease-rich tissues	genewiz	NEBNext Small RNA	7.7	novaseq_6000
3_10Y	quarter_horse	stallion	10	synovium	Nucleic acid and nuclease-rich tissues	genewiz	NEBNext Small RNA	8.9	novaseq_6000
5_15Y	quarter_horse	mare	15	synovium	Nucleic acid and nuclease-rich tissues	genewiz	NEBNext Small RNA	6.3	hiseq_4000
11432	quarter_horse	mare	12-14	thyroid	Nucleic acid and nuclease-rich tissues	genewiz	NEBNext Small RNA	8.3	hiseq_4000
11433	quarter_horse	mare	12-14	thyroid	Nucleic acid and nuclease-rich tissues	genewiz	NEBNext Small RNA	7.8	hiseq_4000
11434	quarter_horse	mare	12-14	thyroid	Nucleic acid and nuclease-rich tissues	genewiz	NEBNext Small RNA	7.8	hiseq_4000
11435	quarter_horse	mare	12-14	thyroid	Nucleic acid and nuclease-rich tissues	genewiz	NEBNext Small RNA	7.3	hiseq_4000
11436	quarter_horse	mare	12-14	thyroid	Nucleic acid and nuclease-rich tissues	genewiz	NEBNext Small RNA	7.8	hiseq_4000
11437	quarter_horse	mare	12-14	thyroid	Nucleic acid and nuclease-rich tissues	genewiz	NEBNext Small RNA	8.3	hiseq_4000
11438	quarter_horse	mare	12-14	thyroid	Nucleic acid and nuclease-rich tissues	genewiz	NEBNext Small RNA	7.9	hiseq_4000
11432	quarter_horse	mare	12-14	uterus	Nucleic acid and nuclease-rich tissues	genewiz	NEBNext Small RNA	7.1	hiseq_4000
11433	quarter_horse	mare	12-14	uterus	Nucleic acid and nuclease-rich tissues	genewiz	NEBNext Small RNA		novaseq_6000
11434	quarter_horse	mare	12-14	uterus	Nucleic acid and nuclease-rich tissues	genewiz	NEBNext Small RNA	6.3	hiseq_4000
11435	quarter_horse	mare	12-14	uterus	Nucleic acid and nuclease-rich tissues	genewiz	NEBNext Small RNA	6.1	novaseq_6000
11436	quarter_horse	mare	12-14	uterus	Nucleic acid and nuclease-rich tissues	genewiz	NEBNext Small RNA	6.4	hiseq_4000
11437	quarter_horse	mare	12-14	uterus	Nucleic acid and nuclease-rich tissues	genewiz	NEBNext Small RNA	7.3	hiseq_4000
11438	quarter_horse	mare	12-14	uterus	Nucleic acid and nuclease-rich tissues	genewiz	NEBNext Small RNA	6.8	hiseq_4000
