# Supplementary material for: Charting the equine miRNA landscape: An integrated pipeline and browser for annotating, quantifying, and visualizing expression
Source: PLoS Genet. 2025 Sep 5;21(9):e1011835. doi: 10.1371/journal.pgen.1011835 (PMC12449019; doi:10.1371/journal.pgen.1011835)
Supplement: S2 Table — (XLSX) [file pgen.1011835.s006.xlsx]

## Sheet: Sheet1
sample_id	breed	sex	age_years	tissue	location	library_prep	rin	seq_instrument	meta_sample	meta_tissue	meta_fastq
ECA_UCD_AH3	thoroughbred	stallion	3	adrenal_cortex	admera	TruSeq Small RNA	9.8	novaseq_6000	ECA_UCD_AH3	adrenal_cortex	1792R-14-38_S25_L001
ECA_UCD_AH4	thoroughbred	stallion	4	adrenal_cortex	admera	TruSeq Small RNA	10	novaseq_6000	ECA_UCD_AH4	adrenal_cortex	1792R-14-24_S15_L001
ECA_UCD_AH3	thoroughbred	stallion	3	amygdala	admera	TruSeq Small RNA	8.8	novaseq_6000	ECA_UCD_AH3	amygdala	1792R-14-32_S42_L002
ECA_UCD_AH4	thoroughbred	stallion	4	amygdala	admera	TruSeq Small RNA	7	novaseq_6000	ECA_UCD_AH4	amygdala	1792R-14-18_S12_L001
ECA_UCD_AH3	thoroughbred	stallion	3	bone_marrow	admera	TruSeq Small RNA	9	novaseq_6000	ECA_UCD_AH3	bone_marrow	1792R-14-43_S30_L001
ECA_UCD_AH4	thoroughbred	stallion	4	bone_marrow	admera	TruSeq Small RNA	9.2	novaseq_6000	ECA_UCD_AH4	bone_marrow	1792R-14-29_S20_L001
ECA_UCD_AH1	thoroughbred	mare	5	bone_third_mc	umgc	Clontech smRNA	4	hiseq_2500	ECA_UCD_AH1	bone_third_mc	683610_MC3_S23
ECA_UCD_AH2	thoroughbred	mare	4	bone_third_mc	umgc	Clontech smRNA	3.7	hiseq_2500	ECA_UCD_AH2	bone_third_mc	686521_MC3_S22
ECA_UCD_AH3	thoroughbred	stallion	3	brain	admera	TruSeq Small RNA	9.5	novaseq_6000	ECA_UCD_AH3	brain	1792R-14-14_S9_L001
ECA_UCD_AH4	thoroughbred	stallion	4	brain	admera	TruSeq Small RNA	9.1	novaseq_6000	ECA_UCD_AH4	brain	1792R-14-06_S32_L002
ECA_UCD_AH3	thoroughbred	stallion	3	caput	admera	TruSeq Small RNA	8.9	novaseq_6000	ECA_UCD_AH3	caput	1792R-14-42_S29_L001
ECA_UCD_AH4	thoroughbred	stallion	4	caput	admera	TruSeq Small RNA	8	novaseq_6000	ECA_UCD_AH4	caput	1792R-14-28_S19_L001
ECA_UCD_AH4	thoroughbred	stallion	4	cartilage_articular	admera	TruSeq Small RNA		novaseq_6000	ECA_UCD_AH4	cartilage	1792-14-45_S46_L002
ECA_UCD_AH4B	thoroughbred	stallion	4	cartilage_articular	admera	TruSeq Small RNA	4.3	novaseq_6000	ECA_UCD_AH4	cartilage_fetlock	1792R-14-46V1_S45_L002
ECA_UCD_AH3	thoroughbred	stallion	3	cauda	admera	TruSeq Small RNA	8.8	novaseq_6000	ECA_UCD_AH3	cauda	1792R-14-40_S27_L001
ECA_UCD_AH4	thoroughbred	stallion	4	cauda	admera	TruSeq Small RNA	8.6	novaseq_6000	ECA_UCD_AH4	cauda	1792R-14-26_S17_L001
ECA_UCD_AH1	thoroughbred	mare	5	cecum	umgc	TruSeq Small RNA	6.9	hiseq_2500	ECA_UCD_AH1	cecum	683610_Cecum_S10
ECA_UCD_AH2	thoroughbred	mare	4	cecum	umgc	TruSeq Small RNA	7.1	hiseq_2500	ECA_UCD_AH2	cecum	686521_Cecum_S11
ECA_UCD_AH3	thoroughbred	stallion	3	cerebellum_vermis	admera	TruSeq Small RNA	8.7	novaseq_6000	ECA_UCD_AH3	cerebellum_vermis	1792R-14-33_S43_L002
ECA_UCD_AH4	thoroughbred	stallion	4	cerebellum_vermis	admera	TruSeq Small RNA	8.6	novaseq_6000	ECA_UCD_AH4	cerebellum_vermis	1792R-14-19_S37_L002
ECA_UCD_AH3	thoroughbred	stallion	3	corpus	admera	TruSeq Small RNA	9.5	novaseq_6000	ECA_UCD_AH3	corpus	1792R-14-41_S28_L001
ECA_UCD_AH4	thoroughbred	stallion	4	corpus	admera	TruSeq Small RNA	9.1	novaseq_6000	ECA_UCD_AH4	corpus	1792R-14-27_S18_L001
ECA_UCD_AH1	thoroughbred	mare	5	ddft	umgc	TruSeq Small RNA	5.4	hiseq_2500	ECA_UCD_AH1	ddft	683610_DDFT_S19
ECA_UCD_AH2	thoroughbred	mare	4	ddft	umgc	TruSeq Small RNA	7.1	hiseq_2500	ECA_UCD_AH2	ddft	686521_DDFT_S21
ECA_UCD_AH3	thoroughbred	stallion	3	drg	admera	TruSeq Small RNA	8.2	novaseq_6000	ECA_UCD_AH3	drg	1792R-14-35_S22_L001
ECA_UCD_AH4	thoroughbred	stallion	4	drg	admera	TruSeq Small RNA	8.1	novaseq_6000	ECA_UCD_AH4	drg	1792R-14-21_S39_L002
ECA_UCD_AH3	thoroughbred	stallion	3	fat_abdominal	admera	TruSeq Small RNA	8.4	novaseq_6000	ECA_UCD_AH3	fat_abdominal	1792R-14-10_S33_L002
ECA_UCD_AH4	thoroughbred	stallion	4	fat_abdominal	admera	TruSeq Small RNA	8.5	novaseq_6000	ECA_UCD_AH4	fat_abdominal	1792R-14-02_S2_L001
ECA_UCD_AH1	thoroughbred	mare	5	fat_loin	umgc	TruSeq Small RNA	7.4	hiseq_2500	ECA_UCD_AH1	fat_loin	683610_Adipose_Loin_S16
ECA_UCD_AH2	thoroughbred	mare	4	fat_loin	umgc	TruSeq Small RNA	7.7	hiseq_2500	ECA_UCD_AH2	fat_loin	686521_Adipose_Loin_S15
ECA_UCD_AH3	thoroughbred	stallion	3	heart	admera	TruSeq Small RNA	8.3	novaseq_6000	ECA_UCD_AH3	heart	1792R-14-15_S10_L001
ECA_UCD_AH4	thoroughbred	stallion	4	heart	admera	TruSeq Small RNA	7.6	novaseq_6000	ECA_UCD_AH4	heart	1792R-14-07_S5_L001
ECA_UCD_AH1	thoroughbred	mare	5	heart_left_ventricle	umgc	TruSeq Small RNA	6.8	hiseq_2500	ECA_UCD_AH1	heart_left_ventricle	683610_Left_Ventricle_S4
ECA_UCD_AH2	thoroughbred	mare	4	heart_left_ventricle	umgc	TruSeq Small RNA	7.7	hiseq_2500	ECA_UCD_AH2	heart_left_ventricle	686521_Left_Ventricle_S3
ECA_UCD_AH1	thoroughbred	mare	5	heart_right_atrium	umgc	TruSeq Small RNA	7.4	hiseq_2500	ECA_UCD_AH1	heart_right_atrium	683610_Right_Atrium_Heart_S15
ECA_UCD_AH2	thoroughbred	mare	4	heart_right_atrium	umgc	TruSeq Small RNA	7.4	hiseq_2500	ECA_UCD_AH2	heart_right_atrium	686521_Right_Atrium_Heart_S16
ECA_UCD_AH1	thoroughbred	mare	5	heart_right_ventricle	umgc	TruSeq Small RNA	6.9	hiseq_2500	ECA_UCD_AH1	heart_right_ventricle	683610_Right_Ventricle_Heart_S13
ECA_UCD_AH2	thoroughbred	mare	4	heart_right_ventricle	umgc	TruSeq Small RNA	6.8	hiseq_2500	ECA_UCD_AH2	heart_right_ventricle	686521_Right_Ventricle_Heart_S14
ECA_UCD_AH3	thoroughbred	stallion	3	hippocampus	admera	TruSeq Small RNA	7.6	novaseq_6000	ECA_UCD_AH3	hippocampus	1792R-14-34_S21_L001
ECA_UCD_AH4	thoroughbred	stallion	4	hippocampus	admera	TruSeq Small RNA	9.3	novaseq_6000	ECA_UCD_AH4	hippocampus	1792R-14-20_S38_L002
ECA_UCD_AH1	thoroughbred	mare	5	kidney_cortex	umgc	TruSeq Small RNA	7.3	hiseq_2500	ECA_UCD_AH1	kidney_cortex	683610_Kidney_Cortex_S8
ECA_UCD_AH2	thoroughbred	mare	4	kidney_cortex	umgc	TruSeq Small RNA	6.9	hiseq_2500	ECA_UCD_AH2	kidney_cortex	686521_Kidney_Cortex_S9
ECA_UCD_AH1	thoroughbred	mare	5	kidney_medulla	umgc	TruSeq Small RNA	8.1	hiseq_2500	ECA_UCD_AH1	kidney_medulla	683610_Kidney_Medulla_S3
ECA_UCD_AH2	thoroughbred	mare	4	kidney_medulla	umgc	TruSeq Small RNA	7.9	hiseq_2500	ECA_UCD_AH2	kidney_medulla	686521_Kidney_Medulla_S4
ECA_UCD_AH1	thoroughbred	mare	5	lamina	umgc	TruSeq Small RNA	8.1	hiseq_2500	ECA_UCD_AH1	lamina	683610_Lamina_S6
ECA_UCD_AH2	thoroughbred	mare	4	lamina	umgc	TruSeq Small RNA	8.4	hiseq_2500	ECA_UCD_AH2	lamina	686521_Lamina_S5
ECA_UCD_AH3	thoroughbred	stallion	3	lamina	admera	TruSeq Small RNA	8.8	novaseq_6000	ECA_UCD_AH3	lamina	1792R-14-11_S34_L002
ECA_UCD_AH4	thoroughbred	stallion	4	lamina	admera	TruSeq Small RNA	8.7	novaseq_6000	ECA_UCD_AH4	lamina	1792R-14-03_S3_L001
ECA_UCD_AH1	thoroughbred	mare	5	liver	umgc	TruSeq Small RNA	8.6	hiseq_2500	ECA_UCD_AH1	liver	683610_Liver_S8
ECA_UCD_AH2	thoroughbred	mare	4	liver	umgc	TruSeq Small RNA	8.5	hiseq_2500	ECA_UCD_AH2	liver	686521_Liver_S7
ECA_UCD_AH3	thoroughbred	stallion	3	liver	admera	TruSeq Small RNA	9.4	novaseq_6000	ECA_UCD_AH3	liver	1792R-14-12_S8_L001
ECA_UCD_AH4	thoroughbred	stallion	4	liver	admera	TruSeq Small RNA	9.4	novaseq_6000	ECA_UCD_AH4	liver	1792R-14-04_S4_L001
ECA_UCD_AH1	thoroughbred	mare	5	lung	umgc	TruSeq Small RNA	7	hiseq_2500	ECA_UCD_AH1	lung	683610_Lung_S10
ECA_UCD_AH2	thoroughbred	mare	4	lung	umgc	TruSeq Small RNA	7.8	hiseq_2500	ECA_UCD_AH2	lung	686521_Lung_S9
ECA_UCD_AH3	thoroughbred	stallion	3	lung	admera	TruSeq Small RNA	8	novaseq_6000	ECA_UCD_AH3	lung	1792R-14-09_S7_L001
ECA_UCD_AH4	thoroughbred	stallion	4	lung	admera	TruSeq Small RNA	8.4	novaseq_6000	ECA_UCD_AH4	lung	1792R-14-01_S1_L001
ECA_UCD_AH3	thoroughbred	stallion	3	lymph_node	admera	TruSeq Small RNA	9.4	novaseq_6000	ECA_UCD_AH3	lymph_node	1792R-14-39_S26_L001
ECA_UCD_AH4	thoroughbred	stallion	4	lymph_node	admera	TruSeq Small RNA	9.5	novaseq_6000	ECA_UCD_AH4	lymph_node	1792R-14-25_S16_L001
ECA_UCD_AH3	thoroughbred	stallion	3	muscle_gluteal	admera	TruSeq Small RNA	9.2	novaseq_6000	ECA_UCD_AH3	muscle_gluteal	1792R-14-44_S44_L002
ECA_UCD_AH4	thoroughbred	stallion	4	muscle_gluteal	admera	TruSeq Small RNA	9	novaseq_6000	ECA_UCD_AH4	muscle_gluteal	1792R-14-30_S40_L002
ECA_UCD_AH1	thoroughbred	mare	5	muscle_longissimus	umgc	TruSeq Small RNA	8.4	hiseq_2500	ECA_UCD_AH1	muscle_longissimus	683610_Longissimus_S14
ECA_UCD_AH2	thoroughbred	mare	4	muscle_longissimus	umgc	TruSeq Small RNA	8.3	hiseq_2500	ECA_UCD_AH2	muscle_longissimus	686521_Longissimus_S13
ECA_UCD_AH3	thoroughbred	stallion	3	muscle_longissimus	admera	TruSeq Small RNA	8.8	novaseq_6000	ECA_UCD_AH3	muscle_longissimus	1792R-14-13_S35_L002
ECA_UCD_AH4	thoroughbred	stallion	4	muscle_longissimus	admera	TruSeq Small RNA	9.2	novaseq_6000	ECA_UCD_AH4	muscle_longissimus	1792R-14-05_S31_L002
ECA_UCD_AH1	thoroughbred	mare	5	ovary	umgc	TruSeq Small RNA	9.5	hiseq_2500	ECA_UCD_AH1	ovary	683610_Ovary_S12
ECA_UCD_AH2	thoroughbred	mare	4	ovary	umgc	TruSeq Small RNA	8	hiseq_2500	ECA_UCD_AH2	ovary	686521_Ovary_S11
ECA_UCD_AH1	thoroughbred	mare	5	parietal_cortex	umgc	TruSeq Small RNA	8.3	hiseq_2500	ECA_UCD_AH1	parietal_cortex	683610_Parietal_Cortex_S2
ECA_UCD_AH2	thoroughbred	mare	4	parietal_cortex	umgc	TruSeq Small RNA	8.2	hiseq_2500	ECA_UCD_AH2	parietal_cortex	686521_Parietal_Cortex_S1
ECA_UCD_AH3	thoroughbred	stallion	3	pbmc	admera	TruSeq Small RNA	10	novaseq_6000	ECA_UCD_AH3	pbmc	1792R-14-31_S41_L002
ECA_UCD_AH4	thoroughbred	stallion	4	pbmc	admera	TruSeq Small RNA	9.9	novaseq_6000	ECA_UCD_AH4	pbmc	1792R-14-17_S36_L002
ECA_UCD_AH1	thoroughbred	mare	5	pituitary	umgc	TruSeq Small RNA	7.7	hiseq_2500	ECA_UCD_AH1	pituitary	683610_Pituitary_S7
ECA_UCD_AH2	thoroughbred	mare	4	pituitary	umgc	TruSeq Small RNA	7.2	hiseq_2500	ECA_UCD_AH2	pituitary	686521_Pituitary_S12
ECA_UCD_AH1	thoroughbred	mare	5	sdft	umgc	TruSeq Small RNA	6	hiseq_2500	ECA_UCD_AH1	sdft	683610_SDFT_S17
ECA_UCD_AH2	thoroughbred	mare	4	sdft	umgc	TruSeq Small RNA	6.6	hiseq_2500	ECA_UCD_AH2	sdft	686521_SDFT_S18
ECA_UCD_AH1	thoroughbred	mare	5	sesamoid	umgc	Clontech smRNA	3.7	hiseq_2500	ECA_UCD_AH1	sesamoid	683610_Sesamoid_S25
ECA_UCD_AH2	thoroughbred	mare	4	sesamoid	umgc	Clontech smRNA	4	hiseq_2500	ECA_UCD_AH2	sesamoid	686521_Sesamoid_S24
ECA_UCD_AH3	thoroughbred	stallion	3	skin_neck	admera	TruSeq Small RNA	7.8	novaseq_6000	ECA_UCD_AH3	skin_neck	1792R-14-37_S24_L001
ECA_UCD_AH4	thoroughbred	stallion	4	skin_neck	admera	TruSeq Small RNA	9.2	novaseq_6000	ECA_UCD_AH4	skin_neck	1792R-14-23_S14_L001
ECA_UCD_AH3	thoroughbred	stallion	3	skin_unpig	admera	TruSeq Small RNA	8.8	novaseq_6000	ECA_UCD_AH3	skin_unpig	1792R-14-36_S23_L001
ECA_UCD_AH4	thoroughbred	stallion	4	skin_unpig	admera	TruSeq Small RNA	9.7	novaseq_6000	ECA_UCD_AH4	skin_unpig	1792R-14-22_S13_L001
ECA_UCD_AH1	thoroughbred	mare	5	spinal_cord_t_eight	umgc	TruSeq Small RNA	6.2	hiseq_2500	ECA_UCD_AH1	spinal_cord_t_eight	683610_T8_Spinal_Cord_S5
ECA_UCD_AH2	thoroughbred	mare	4	spinal_cord_t_eight	umgc	TruSeq Small RNA	6.4	hiseq_2500	ECA_UCD_AH2	spinal_cord_t_eight	686521_T8_Spinal_Cord_S6
ECA_UCD_AH1	thoroughbred	mare	5	temporal_cortex	umgc	TruSeq Small RNA	7.5	hiseq_2500	ECA_UCD_AH1	temporal_cortex	683610_Temporal_Cortex_S1
ECA_UCD_AH2	thoroughbred	mare	4	temporal_cortex	umgc	TruSeq Small RNA	7.4	hiseq_2500	ECA_UCD_AH2	temporal_cortex	686521_Temporal_Cortex_S2
ECA_UCD_AH3	thoroughbred	stallion	3	testis	admera	TruSeq Small RNA	9.7	novaseq_6000	ECA_UCD_AH3	testis	1792R-14-16_S11_L001
ECA_UCD_AH4	thoroughbred	stallion	4	testis	admera	TruSeq Small RNA	9.7	novaseq_6000	ECA_UCD_AH4	testis	1792R-14-08_S6_L001
