# Supplementary material for: Charting the equine miRNA landscape: An integrated pipeline and browser for annotating, quantifying, and visualizing expression
Source: PLoS Genet. 2025 Sep 5;21(9):e1011835. doi: 10.1371/journal.pgen.1011835 (PMC12449019; doi:10.1371/journal.pgen.1011835)
Supplement: S3 Table — (XLSX) [file pgen.1011835.s007.xlsx]

## Sheet: Sheet1
author	title	year	bioproject	biosample	experiment	sample_id	breed	sex	age_years	tissue	public_sample_name	seq_instrument
Pacholewska et al	Novel equine tissue miRNAs and breed-related miRNA expressed in serum	2016	PRJEB14485	SAMEA4040254	ERX1533232	ERR1462754	welsh_pony	mare	5	serum	ECAUB_E533	hiseq_2500
Pacholewska et al	Novel equine tissue miRNAs and breed-related miRNA expressed in serum	2016	PRJEB14485	SAMEA4040255	ERX1533233	ERR1462755	shetland_pony	male_unknown	19	serum	ECAUB_E565	hiseq_2500
Pacholewska et al	Novel equine tissue miRNAs and breed-related miRNA expressed in serum	2016	PRJEB14485	SAMEA4040256	ERX1533234	ERR1462756	shetland_pony	male_unknown	13	serum	ECAUB_E566	hiseq_2500
Pacholewska et al	Novel equine tissue miRNAs and breed-related miRNA expressed in serum	2016	PRJEB14485	SAMEA4040257	ERX1533235	ERR1462757	shetland_pony	mare	13	serum	ECAUB_E569	hiseq_2500
Pacholewska et al	Novel equine tissue miRNAs and breed-related miRNA expressed in serum	2016	PRJEB14485	SAMEA4040258	ERX1533236	ERR1462758	shetland_pony	male_unknown	9	serum	ECAUB_E580	hiseq_2500
Pacholewska et al	Novel equine tissue miRNAs and breed-related miRNA expressed in serum	2016	PRJEB14485	SAMEA4040211	ERX1533237	ERR1462759	warmblood	male_unknown	6	serum	ECAUB_R103	hiseq_2500
Pacholewska et al	Novel equine tissue miRNAs and breed-related miRNA expressed in serum	2016	PRJEB14485	SAMEA4040212	ERX1533238	ERR1462760	warmblood	mare	21	serum	ECAUB_R104	hiseq_2500
Pacholewska et al	Novel equine tissue miRNAs and breed-related miRNA expressed in serum	2016	PRJEB14485	SAMEA4040213	ERX1533239	ERR1462761	warmblood	male_unknown	18	serum	ECAUB_R110	hiseq_2500
Pacholewska et al	Novel equine tissue miRNAs and breed-related miRNA expressed in serum	2016	PRJEB14485	SAMEA4040214	ERX1533240	ERR1462762	warmblood	mare	21	serum	ECAUB_R16	hiseq_2500
Pacholewska et al	Novel equine tissue miRNAs and breed-related miRNA expressed in serum	2016	PRJEB14485	SAMEA4040215	ERX1533241	ERR1462763	warmblood	male_unknown	20	serum	ECAUB_R17	hiseq_2500
Pacholewska et al	Novel equine tissue miRNAs and breed-related miRNA expressed in serum	2016	PRJEB14485	SAMEA4040210	ERX1533242	ERR1462764	warmblood	male_unknown	21	serum	ECAUB_R1	hiseq_2500
Pacholewska et al	Novel equine tissue miRNAs and breed-related miRNA expressed in serum	2016	PRJEB14485	SAMEA4040217	ERX1533243	ERR1462765	warmblood	mare	19	serum	ECAUB_R21	hiseq_2500
Pacholewska et al	Novel equine tissue miRNAs and breed-related miRNA expressed in serum	2016	PRJEB14485	SAMEA4040218	ERX1533244	ERR1462766	warmblood	mare	23	serum	ECAUB_R22	hiseq_2500
Pacholewska et al	Novel equine tissue miRNAs and breed-related miRNA expressed in serum	2016	PRJEB14485	SAMEA4040219	ERX1533245	ERR1462767	warmblood	mare	19	serum	ECAUB_R23	hiseq_2500
Pacholewska et al	Novel equine tissue miRNAs and breed-related miRNA expressed in serum	2016	PRJEB14485	SAMEA4040220	ERX1533246	ERR1462768	warmblood	mare	32	serum	ECAUB_R24	hiseq_2500
Pacholewska et al	Novel equine tissue miRNAs and breed-related miRNA expressed in serum	2016	PRJEB14485	SAMEA4040221	ERX1533247	ERR1462769	warmblood	mare	12	serum	ECAUB_R26	hiseq_2500
Pacholewska et al	Novel equine tissue miRNAs and breed-related miRNA expressed in serum	2016	PRJEB14485	SAMEA4040216	ERX1533248	ERR1462770	warmblood	mare	17	serum	ECAUB_R2	hiseq_2500
Pacholewska et al	Novel equine tissue miRNAs and breed-related miRNA expressed in serum	2016	PRJEB14485	SAMEA4040223	ERX1533249	ERR1462771	warmblood	mare	13	serum	ECAUB_R30	hiseq_2500
Pacholewska et al	Novel equine tissue miRNAs and breed-related miRNA expressed in serum	2016	PRJEB14485	SAMEA4040224	ERX1533250	ERR1462772	warmblood	male_unknown	18	serum	ECAUB_R31	hiseq_2500
Pacholewska et al	Novel equine tissue miRNAs and breed-related miRNA expressed in serum	2016	PRJEB14485	SAMEA4040225	ERX1533251	ERR1462773	warmblood	male_unknown	18	serum	ECAUB_R34	hiseq_2500
Pacholewska et al	Novel equine tissue miRNAs and breed-related miRNA expressed in serum	2016	PRJEB14485	SAMEA4040226	ERX1533252	ERR1462774	warmblood	male_unknown	19	serum	ECAUB_R37	hiseq_2500
Pacholewska et al	Novel equine tissue miRNAs and breed-related miRNA expressed in serum	2016	PRJEB14485	SAMEA4040222	ERX1533253	ERR1462775	warmblood	male_unknown	16	serum	ECAUB_R3	hiseq_2500
Pacholewska et al	Novel equine tissue miRNAs and breed-related miRNA expressed in serum	2016	PRJEB14485	SAMEA4040227	ERX1533254	ERR1462776	warmblood	male_unknown	17	serum	ECAUB_R46	hiseq_2500
Pacholewska et al	Novel equine tissue miRNAs and breed-related miRNA expressed in serum	2016	PRJEB14485	SAMEA4040228	ERX1533255	ERR1462777	warmblood	mare	15	serum	ECAUB_R49	hiseq_2500
Pacholewska et al	Novel equine tissue miRNAs and breed-related miRNA expressed in serum	2016	PRJEB14485	SAMEA4040230	ERX1533256	ERR1462778	warmblood	male_unknown	15	serum	ECAUB_R51	hiseq_2500
Pacholewska et al	Novel equine tissue miRNAs and breed-related miRNA expressed in serum	2016	PRJEB14485	SAMEA4040231	ERX1533257	ERR1462779	warmblood	mare	14	serum	ECAUB_R54	hiseq_2500
Pacholewska et al	Novel equine tissue miRNAs and breed-related miRNA expressed in serum	2016	PRJEB14485	SAMEA4040232	ERX1533258	ERR1462780	warmblood	male_unknown	19	serum	ECAUB_R56	hiseq_2500
Pacholewska et al	Novel equine tissue miRNAs and breed-related miRNA expressed in serum	2016	PRJEB14485	SAMEA4040233	ERX1533259	ERR1462781	warmblood	mare	17	serum	ECAUB_R58	hiseq_2500
Pacholewska et al	Novel equine tissue miRNAs and breed-related miRNA expressed in serum	2016	PRJEB14485	SAMEA4040229	ERX1533260	ERR1462782	warmblood	male_unknown	18	serum	ECAUB_R5	hiseq_2500
Pacholewska et al	Novel equine tissue miRNAs and breed-related miRNA expressed in serum	2016	PRJEB14485	SAMEA4040235	ERX1533261	ERR1462783	warmblood	male_unknown	13	serum	ECAUB_R61	hiseq_2500
Pacholewska et al	Novel equine tissue miRNAs and breed-related miRNA expressed in serum	2016	PRJEB14485	SAMEA4040236	ERX1533262	ERR1462784	warmblood	male_unknown	13	serum	ECAUB_R63	hiseq_2500
Pacholewska et al	Novel equine tissue miRNAs and breed-related miRNA expressed in serum	2016	PRJEB14485	SAMEA4040237	ERX1533263	ERR1462785	warmblood	mare	15	serum	ECAUB_R66	hiseq_2500
Pacholewska et al	Novel equine tissue miRNAs and breed-related miRNA expressed in serum	2016	PRJEB14485	SAMEA4040238	ERX1533264	ERR1462786	warmblood	male_unknown	20	serum	ECAUB_R67	hiseq_2500
Pacholewska et al	Novel equine tissue miRNAs and breed-related miRNA expressed in serum	2016	PRJEB14485	SAMEA4040239	ERX1533265	ERR1462787	warmblood	mare	16	serum	ECAUB_R68	hiseq_2500
Pacholewska et al	Novel equine tissue miRNAs and breed-related miRNA expressed in serum	2016	PRJEB14485	SAMEA4040234	ERX1533266	ERR1462788	warmblood	male_unknown	19	serum	ECAUB_R6	hiseq_2500
Pacholewska et al	Novel equine tissue miRNAs and breed-related miRNA expressed in serum	2016	PRJEB14485	SAMEA4040241	ERX1533267	ERR1462789	warmblood	mare	20	serum	ECAUB_R74	hiseq_2500
Pacholewska et al	Novel equine tissue miRNAs and breed-related miRNA expressed in serum	2016	PRJEB14485	SAMEA4040242	ERX1533268	ERR1462790	warmblood	mare	20	serum	ECAUB_R76	hiseq_2500
Pacholewska et al	Novel equine tissue miRNAs and breed-related miRNA expressed in serum	2016	PRJEB14485	SAMEA4040243	ERX1533269	ERR1462791	warmblood	male_unknown	16	serum	ECAUB_R77	hiseq_2500
Pacholewska et al	Novel equine tissue miRNAs and breed-related miRNA expressed in serum	2016	PRJEB14485	SAMEA4040244	ERX1533270	ERR1462792	warmblood	mare	18	serum	ECAUB_R79	hiseq_2500
Pacholewska et al	Novel equine tissue miRNAs and breed-related miRNA expressed in serum	2016	PRJEB14485	SAMEA4040240	ERX1533271	ERR1462793	warmblood	mare	18	serum	ECAUB_R7	hiseq_2500
Pacholewska et al	Novel equine tissue miRNAs and breed-related miRNA expressed in serum	2016	PRJEB14485	SAMEA4040246	ERX1533272	ERR1462794	warmblood	mare	21	serum	ECAUB_R81	hiseq_2500
Pacholewska et al	Novel equine tissue miRNAs and breed-related miRNA expressed in serum	2016	PRJEB14485	SAMEA4040247	ERX1533273	ERR1462795	warmblood	male_unknown	19	serum	ECAUB_R83	hiseq_2500
Pacholewska et al	Novel equine tissue miRNAs and breed-related miRNA expressed in serum	2016	PRJEB14485	SAMEA4040248	ERX1533274	ERR1462796	warmblood	male_unknown	20	serum	ECAUB_R85	hiseq_2500
Pacholewska et al	Novel equine tissue miRNAs and breed-related miRNA expressed in serum	2016	PRJEB14485	SAMEA4040249	ERX1533275	ERR1462797	warmblood	male_unknown	22	serum	ECAUB_R86	hiseq_2500
Pacholewska et al	Novel equine tissue miRNAs and breed-related miRNA expressed in serum	2016	PRJEB14485	SAMEA4040245	ERX1533276	ERR1462798	warmblood	mare	17	serum	ECAUB_R8	hiseq_2500
Pacholewska et al	Novel equine tissue miRNAs and breed-related miRNA expressed in serum	2016	PRJEB14485	SAMEA4040250	ERX1533277	ERR1462799	warmblood	mare	13	serum	ECAUB_R91	hiseq_2500
Pacholewska et al	Novel equine tissue miRNAs and breed-related miRNA expressed in serum	2016	PRJEB14485	SAMEA4040251	ERX1533278	ERR1462800	warmblood	male_unknown	17	serum	ECAUB_R94	hiseq_2500
Pacholewska et al	Novel equine tissue miRNAs and breed-related miRNA expressed in serum	2016	PRJEB14485	SAMEA4040252	ERX1533279	ERR1462801	warmblood	mare	19	serum	ECAUB_R98	hiseq_2500
Pacholewska et al	Novel equine tissue miRNAs and breed-related miRNA expressed in serum	2016	PRJEB14485	SAMEA4040253	ERX1533280	ERR1462802	warmblood	male_unknown	16	serum	ECAUB_R99	hiseq_2500
Pacholewska et al	Differential Expression of Serum MicroRNAs Supports CD4+ T Cell Differentiation into Th2/Th17 Cells in Severe Equine Asthma	2017	PRJEB20494	SAMEA103983134	ERX2002393	ERR1941860	warmblood	male_unknown		serum	RAO_1	hiseq_2500
Pacholewska et al	Differential Expression of Serum MicroRNAs Supports CD4+ T Cell Differentiation into Th2/Th17 Cells in Severe Equine Asthma	2017	PRJEB20494	SAMEA103983135	ERX2002394	ERR1941861	warmblood	mare		serum	RAO_2	hiseq_2500
Pacholewska et al	Differential Expression of Serum MicroRNAs Supports CD4+ T Cell Differentiation into Th2/Th17 Cells in Severe Equine Asthma	2017	PRJEB20494	SAMEA103983136	ERX2002395	ERR1941862	warmblood	male_unknown		serum	RAO_3	hiseq_2500
Pacholewska et al	Differential Expression of Serum MicroRNAs Supports CD4+ T Cell Differentiation into Th2/Th17 Cells in Severe Equine Asthma	2017	PRJEB20494	SAMEA103983137	ERX2002396	ERR1941863	warmblood	male_unknown		serum	RAO_5	hiseq_2500
Pacholewska et al	Differential Expression of Serum MicroRNAs Supports CD4+ T Cell Differentiation into Th2/Th17 Cells in Severe Equine Asthma	2017	PRJEB20494	SAMEA103983138	ERX2002397	ERR1941864	warmblood	male_unknown		serum	RAO_6	hiseq_2500
Pacholewska et al	Differential Expression of Serum MicroRNAs Supports CD4+ T Cell Differentiation into Th2/Th17 Cells in Severe Equine Asthma	2017	PRJEB20494	SAMEA103983139	ERX2002398	ERR1941865	warmblood	mare		serum	RAO_7	hiseq_2500
Pacholewska et al	Differential Expression of Serum MicroRNAs Supports CD4+ T Cell Differentiation into Th2/Th17 Cells in Severe Equine Asthma	2017	PRJEB20494	SAMEA103983144	ERX2002399	ERR1941866	warmblood	male_unknown		serum	RAO_8	hiseq_2500
Pacholewska et al	Differential Expression of Serum MicroRNAs Supports CD4+ T Cell Differentiation into Th2/Th17 Cells in Severe Equine Asthma	2017	PRJEB20494	SAMEA103983142	ERX2002402	ERR1941869	warmblood	mare		serum	RAO_16	hiseq_2500
Pacholewska et al	Differential Expression of Serum MicroRNAs Supports CD4+ T Cell Differentiation into Th2/Th17 Cells in Severe Equine Asthma	2017	PRJEB20494	SAMEA103983143	ERX2002403	ERR1941870	warmblood	male_unknown		serum	RAO_17	hiseq_2500
Pacholewska et al	Differential Expression of Serum MicroRNAs Supports CD4+ T Cell Differentiation into Th2/Th17 Cells in Severe Equine Asthma	2017	PRJEB20494	SAMEA103983145	ERX2002404	ERR1941871	warmblood	mare		serum	RAO_21	hiseq_2500
Pacholewska et al	Differential Expression of Serum MicroRNAs Supports CD4+ T Cell Differentiation into Th2/Th17 Cells in Severe Equine Asthma	2017	PRJEB20494	SAMEA103983146	ERX2002405	ERR1941872	warmblood	mare		serum	RAO_22	hiseq_2500
Pacholewska et al	Differential Expression of Serum MicroRNAs Supports CD4+ T Cell Differentiation into Th2/Th17 Cells in Severe Equine Asthma	2017	PRJEB20494	SAMEA103983147	ERX2002406	ERR1941873	warmblood	mare		serum	RAO_23	hiseq_2500
Pacholewska et al	Differential Expression of Serum MicroRNAs Supports CD4+ T Cell Differentiation into Th2/Th17 Cells in Severe Equine Asthma	2017	PRJEB20494	SAMEA103983148	ERX2002407	ERR1941874	warmblood	mare		serum	RAO_24	hiseq_2500
Pacholewska et al	Differential Expression of Serum MicroRNAs Supports CD4+ T Cell Differentiation into Th2/Th17 Cells in Severe Equine Asthma	2017	PRJEB20494	SAMEA103983150	ERX2002409	ERR1941876	warmblood	mare		serum	RAO_26	hiseq_2500
Pacholewska et al	Differential Expression of Serum MicroRNAs Supports CD4+ T Cell Differentiation into Th2/Th17 Cells in Severe Equine Asthma	2017	PRJEB20494	SAMEA103983152	ERX2002411	ERR1941878	warmblood	mare		serum	RAO_30	hiseq_2500
Pacholewska et al	Differential Expression of Serum MicroRNAs Supports CD4+ T Cell Differentiation into Th2/Th17 Cells in Severe Equine Asthma	2017	PRJEB20494	SAMEA103983158	ERX2002417	ERR1941884	warmblood	male_unknown		serum	RAO_37	hiseq_2500
Pacholewska et al	Differential Expression of Serum MicroRNAs Supports CD4+ T Cell Differentiation into Th2/Th17 Cells in Severe Equine Asthma	2017	PRJEB20494	SAMEA103983167	ERX2002426	ERR1941893	warmblood	male_unknown		serum	RAO_46	hiseq_2500
Pacholewska et al	Differential Expression of Serum MicroRNAs Supports CD4+ T Cell Differentiation into Th2/Th17 Cells in Severe Equine Asthma	2017	PRJEB20494	SAMEA103983170	ERX2002429	ERR1941896	warmblood	mare		serum	RAO_49	hiseq_2500
Pacholewska et al	Differential Expression of Serum MicroRNAs Supports CD4+ T Cell Differentiation into Th2/Th17 Cells in Severe Equine Asthma	2017	PRJEB20494	SAMEA103983178	ERX2002437	ERR1941904	warmblood	mare		serum	RAO_58	hiseq_2500
Pacholewska et al	Differential Expression of Serum MicroRNAs Supports CD4+ T Cell Differentiation into Th2/Th17 Cells in Severe Equine Asthma	2017	PRJEB20494	SAMEA103983180	ERX2002439	ERR1941906	warmblood	male_unknown		serum	RAO_61	hiseq_2500
Pacholewska et al	Differential Expression of Serum MicroRNAs Supports CD4+ T Cell Differentiation into Th2/Th17 Cells in Severe Equine Asthma	2017	PRJEB20494	SAMEA103983184	ERX2002443	ERR1941910	warmblood	male_unknown		serum	RAO_67	hiseq_2500
Pacholewska et al	Differential Expression of Serum MicroRNAs Supports CD4+ T Cell Differentiation into Th2/Th17 Cells in Severe Equine Asthma	2017	PRJEB20494	SAMEA103983185	ERX2002444	ERR1941911	warmblood	mare		serum	RAO_68	hiseq_2500
Pacholewska et al	Differential Expression of Serum MicroRNAs Supports CD4+ T Cell Differentiation into Th2/Th17 Cells in Severe Equine Asthma	2017	PRJEB20494	SAMEA103983189	ERX2002448	ERR1941915	warmblood	mare		serum	RAO_74	hiseq_2500
Pacholewska et al	Differential Expression of Serum MicroRNAs Supports CD4+ T Cell Differentiation into Th2/Th17 Cells in Severe Equine Asthma	2017	PRJEB20494	SAMEA103983190	ERX2002449	ERR1941916	warmblood	mare		serum	RAO_76	hiseq_2500
Pacholewska et al	Differential Expression of Serum MicroRNAs Supports CD4+ T Cell Differentiation into Th2/Th17 Cells in Severe Equine Asthma	2017	PRJEB20494	SAMEA103983191	ERX2002450	ERR1941917	warmblood	male_unknown		serum	RAO_77	hiseq_2500
Pacholewska et al	Differential Expression of Serum MicroRNAs Supports CD4+ T Cell Differentiation into Th2/Th17 Cells in Severe Equine Asthma	2017	PRJEB20494	SAMEA103983193	ERX2002452	ERR1941919	warmblood	mare		serum	RAO_79	hiseq_2500
Pacholewska et al	Differential Expression of Serum MicroRNAs Supports CD4+ T Cell Differentiation into Th2/Th17 Cells in Severe Equine Asthma	2017	PRJEB20494	SAMEA103983194	ERX2002453	ERR1941920	warmblood	mare		serum	RAO_81	hiseq_2500
Pacholewska et al	Differential Expression of Serum MicroRNAs Supports CD4+ T Cell Differentiation into Th2/Th17 Cells in Severe Equine Asthma	2017	PRJEB20494	SAMEA103983195	ERX2002454	ERR1941921	warmblood	male_unknown		serum	RAO_83	hiseq_2500
Pacholewska et al	Differential Expression of Serum MicroRNAs Supports CD4+ T Cell Differentiation into Th2/Th17 Cells in Severe Equine Asthma	2017	PRJEB20494	SAMEA103983197	ERX2002456	ERR1941923	warmblood	male_unknown		serum	RAO_85	hiseq_2500
Pacholewska et al	Differential Expression of Serum MicroRNAs Supports CD4+ T Cell Differentiation into Th2/Th17 Cells in Severe Equine Asthma	2017	PRJEB20494	SAMEA103983198	ERX2002457	ERR1941924	warmblood	male_unknown		serum	RAO_86	hiseq_2500
Pacholewska et al	Differential Expression of Serum MicroRNAs Supports CD4+ T Cell Differentiation into Th2/Th17 Cells in Severe Equine Asthma	2017	PRJEB20494	SAMEA103983201	ERX2002460	ERR1941927	warmblood	male_unknown		serum	RAO_94	hiseq_2500
Pacholewska et al	Differential Expression of Serum MicroRNAs Supports CD4+ T Cell Differentiation into Th2/Th17 Cells in Severe Equine Asthma	2017	PRJEB20494	SAMEA103983205	ERX2002464	ERR1941931	warmblood	mare		serum	RAO_98	hiseq_2500
Pacholewska et al	Differential Expression of Serum MicroRNAs Supports CD4+ T Cell Differentiation into Th2/Th17 Cells in Severe Equine Asthma	2017	PRJEB20494	SAMEA103983209	ERX2002468	ERR1941935	warmblood	male_unknown		serum	RAO_103	hiseq_2500
Pacholewska et al	Differential Expression of Serum MicroRNAs Supports CD4+ T Cell Differentiation into Th2/Th17 Cells in Severe Equine Asthma	2017	PRJEB20494	SAMEA103983210	ERX2002469	ERR1941936	warmblood	mare		serum	RAO_104	hiseq_2500
Unger et al	MicroRNA fingerprints in serum and whole blood of sarcoid-affected horses as potential non-invasive diagnostic biomarkers	2018	PRJEB27174	SAMEA4713872	ERX2634186	ERR2617579	franche_montagne	stallion	23	whole_blood	ES_1591_E	hiseq_3000
Unger et al	MicroRNA fingerprints in serum and whole blood of sarcoid-affected horses as potential non-invasive diagnostic biomarkers	2018	PRJEB27174	SAMEA4713873	ERX2634187	ERR2617580	warmblood	gelding	13	whole_blood	ES_1592_E	hiseq_3000
Unger et al	MicroRNA fingerprints in serum and whole blood of sarcoid-affected horses as potential non-invasive diagnostic biomarkers	2018	PRJEB27174	SAMEA4713874	ERX2634188	ERR2617581	franche_montagne	stallion	12	whole_blood	ES_1593_E	hiseq_3000
Unger et al	MicroRNA fingerprints in serum and whole blood of sarcoid-affected horses as potential non-invasive diagnostic biomarkers	2018	PRJEB27174	SAMEA4713875	ERX2634189	ERR2617582	franche_montagne	mare	15	whole_blood	ES_1594_E	hiseq_3000
Unger et al	MicroRNA fingerprints in serum and whole blood of sarcoid-affected horses as potential non-invasive diagnostic biomarkers	2018	PRJEB27174	SAMEA4713876	ERX2634190	ERR2617583	warmblood	mare	17	whole_blood	ES_1595_E	hiseq_3000
Unger et al	MicroRNA fingerprints in serum and whole blood of sarcoid-affected horses as potential non-invasive diagnostic biomarkers	2018	PRJEB27174	SAMEA4790304	ERX2713508	ERR2699121	franche_montagne	stallion	23	serum	ES_1591_S	hiseq_3000
Unger et al	MicroRNA fingerprints in serum and whole blood of sarcoid-affected horses as potential non-invasive diagnostic biomarkers	2018	PRJEB27174	SAMEA4790305	ERX2713509	ERR2699122	warmblood	gelding	13	serum	ES_1592_S	hiseq_3000
Unger et al	MicroRNA fingerprints in serum and whole blood of sarcoid-affected horses as potential non-invasive diagnostic biomarkers	2018	PRJEB27174	SAMEA4790307	ERX2713511	ERR2699124	franche_montagne	mare	15	serum	ES_1594_S	hiseq_3000
Unger et al	MicroRNA fingerprints in serum and whole blood of sarcoid-affected horses as potential non-invasive diagnostic biomarkers	2018	PRJEB27174	SAMEA4790308	ERX2713512	ERR2699125	warmblood	mare	17	serum	ES_1595_S	hiseq_3000
Bogedale et al	Differentially expressed microRNAs, including a large microRNA cluster on chromosome 24, are associated with equine sarcoid and squamous cell carcinoma	2019	PRJEB27174	SAMEA4889178	ERX2797310	ERR2785537	warmblood	mare		skin	2259_R	hiseq_3000
Bogedale et al	Differentially expressed microRNAs, including a large microRNA cluster on chromosome 24, are associated with equine sarcoid and squamous cell carcinoma	2019	PRJEB27174	SAMEA4889180	ERX2797312	ERR2785539	warmblood	mare		skin	2313_R	hiseq_3000
Bogedale et al	Differentially expressed microRNAs, including a large microRNA cluster on chromosome 24, are associated with equine sarcoid and squamous cell carcinoma	2019	PRJEB27174	SAMEA4889182	ERX2797314	ERR2785541	paint	gelding	10	skin	2355 R	hiseq_3000
Bogedale et al	Differentially expressed microRNAs, including a large microRNA cluster on chromosome 24, are associated with equine sarcoid and squamous cell carcinoma	2019	PRJEB27174	SAMEA4889184	ERX2797316	ERR2785543	warmblood	gelding		skin	2532_R	hiseq_3000
Bogedale et al	Differentially expressed microRNAs, including a large microRNA cluster on chromosome 24, are associated with equine sarcoid and squamous cell carcinoma	2019	PRJEB27174	SAMEA4889186	ERX2797318	ERR2785545	arabian	male_unknown	5	skin	2270_R	hiseq_3000
Bogedale et al	Differentially expressed microRNAs, including a large microRNA cluster on chromosome 24, are associated with equine sarcoid and squamous cell carcinoma	2019	PRJEB27174	SAMEA4889188	ERX2797320	ERR2785547	warmblood	mare		skin	2256_R	hiseq_3000
Bogedale et al	Differentially expressed microRNAs, including a large microRNA cluster on chromosome 24, are associated with equine sarcoid and squamous cell carcinoma	2019	PRJEB27174	SAMEA4889190	ERX2797322	ERR2785549	franche_montagne	gelding	19	skin	2357_R	hiseq_3000
Bogedale et al	Differentially expressed microRNAs, including a large microRNA cluster on chromosome 24, are associated with equine sarcoid and squamous cell carcinoma	2019	PRJEB27174	SAMEA4889192	ERX2797324	ERR2785551	shetland_pony	gelding	26	skin	2522_R	hiseq_3000
Bogedale et al	Differentially expressed microRNAs, including a large microRNA cluster on chromosome 24, are associated with equine sarcoid and squamous cell carcinoma	2019	PRJEB27174	SAMEA4889194	ERX2797326	ERR2785553	irish_cob	gelding	23	skin	353_R	hiseq_3000
Bogedale et al	Differentially expressed microRNAs, including a large microRNA cluster on chromosome 24, are associated with equine sarcoid and squamous cell carcinoma	2019	PRJEB27174	SAMEA4889196	ERX2797328	ERR2785555	warmblood	mare		conjunctiva	944_R	hiseq_3000
Bogedale et al	Differentially expressed microRNAs, including a large microRNA cluster on chromosome 24, are associated with equine sarcoid and squamous cell carcinoma	2019	PRJEB27174	SAMEA4889200	ERX2797332	ERR2785559	quarter_horse	gelding	17	conjunctiva	588_R	hiseq_3000
Bao et al	The distinct transcriptomes of fast-twitch and slow-twitch muscles in Mongolian horses	2020	PRJNA573500	SAMN12812449	SRX6884798	SRR10159382	mongolian	mare		muscle_gluteal	MongolHorse_GMmuscle_2	hiseq_4000
Bao et al	The distinct transcriptomes of fast-twitch and slow-twitch muscles in Mongolian horses	2020	PRJNA573500	SAMN12812448	SRX6884796	SRR10159384	mongolian	mare		muscle_gluteal	MongolHorse_GMmuscle_1	hiseq_4000
Bao et al	The distinct transcriptomes of fast-twitch and slow-twitch muscles in Mongolian horses	2020	PRJNA573500	SAMN12812447	SRX6884794	SRR10159386	mongolian	mare		muscle_longissimus	MongolHorse_LDmuscle_3	hiseq_4000
Bao et al	The distinct transcriptomes of fast-twitch and slow-twitch muscles in Mongolian horses	2020	PRJNA573500	SAMN12812446	SRX6884792	SRR10159388	mongolian	mare		muscle_longissimus	MongolHorse_LDmuscle_2	hiseq_4000
Bao et al	The distinct transcriptomes of fast-twitch and slow-twitch muscles in Mongolian horses	2020	PRJNA573500	SAMN12812456	SRX6884791	SRR10159389	mongolian	mare		muscle_triceps_brachii	MongolHorse_TBmuscle_3	hiseq_4000
Bao et al	The distinct transcriptomes of fast-twitch and slow-twitch muscles in Mongolian horses	2020	PRJNA573500	SAMN12812455	SRX6884789	SRR10159391	mongolian	mare		muscle_triceps_brachii	MongolHorse_TBmuscle_2	hiseq_4000
Bao et al	The distinct transcriptomes of fast-twitch and slow-twitch muscles in Mongolian horses	2020	PRJNA573500	SAMN12812454	SRX6884786	SRR10159394	mongolian	mare		muscle_triceps_brachii	MongolHorse_TBmuscle_1	hiseq_4000
Bao et al	The distinct transcriptomes of fast-twitch and slow-twitch muscles in Mongolian horses	2020	PRJNA573500	SAMN12812453	SRX6884784	SRR10159396	mongolian	mare		muscle_splenius	MongolHorse_SPmuscle_3	hiseq_4000
Bao et al	The distinct transcriptomes of fast-twitch and slow-twitch muscles in Mongolian horses	2020	PRJNA573500	SAMN12812452	SRX6884782	SRR10159398	mongolian	mare		muscle_splenius	MongolHorse_SPmuscle_2	hiseq_4000
Bao et al	The distinct transcriptomes of fast-twitch and slow-twitch muscles in Mongolian horses	2020	PRJNA573500	SAMN12812451	SRX6884780	SRR10159400	mongolian	mare		muscle_splenius	MongolHorse_SPmuscle_1	hiseq_4000
Bao et al	The distinct transcriptomes of fast-twitch and slow-twitch muscles in Mongolian horses	2020	PRJNA573500	SAMN12812450	SRX6884778	SRR10159402	mongolian	mare		muscle_gluteal	MongolHorse_GMmuscle_3	hiseq_4000
Bao et al	The distinct transcriptomes of fast-twitch and slow-twitch muscles in Mongolian horses	2020	PRJNA573500	SAMN12812445	SRX6884776	SRR10159404	mongolian	mare		muscle_longissimus	MongolHorse_LDmuscle_1	hiseq_4000
Smits et al	Maternal Recognition of Pregnancy in the Horse: Are MicroRNAs the Secret Messengers?	2020	PRJNA593513	SAMN13480439	SRX7267345	SRR10587362	warmblood	mare		uterus	GSM4203141	nextseq_500
Smits et al	Maternal Recognition of Pregnancy in the Horse: Are MicroRNAs the Secret Messengers?	2020	PRJNA593513	SAMN13480438	SRX7267346	SRR10587363	warmblood	mare		uterine_fluid	GSM4203142	nextseq_500
Smits et al	Maternal Recognition of Pregnancy in the Horse: Are MicroRNAs the Secret Messengers?	2020	PRJNA593513	SAMN13480437	SRX7267347	SRR10587364	warmblood	mare		uterus	GSM4203143	nextseq_500
Smits et al	Maternal Recognition of Pregnancy in the Horse: Are MicroRNAs the Secret Messengers?	2020	PRJNA593513	SAMN13480464	SRX7267348	SRR10587365	warmblood	mare		uterine_fluid	GSM4203144	nextseq_500
Smits et al	Maternal Recognition of Pregnancy in the Horse: Are MicroRNAs the Secret Messengers?	2020	PRJNA593513	SAMN13480463	SRX7267349	SRR10587366	warmblood	mare		uterus	GSM4203145	nextseq_500
Smits et al	Maternal Recognition of Pregnancy in the Horse: Are MicroRNAs the Secret Messengers?	2020	PRJNA593513	SAMN13480462	SRX7267350	SRR10587367	warmblood	mare		uterine_fluid	GSM4203146	nextseq_500
Smits et al	Maternal Recognition of Pregnancy in the Horse: Are MicroRNAs the Secret Messengers?	2020	PRJNA593513	SAMN13480461	SRX7267351	SRR10587368	warmblood	mare		uterus	GSM4203147	nextseq_500
Smits et al	Maternal Recognition of Pregnancy in the Horse: Are MicroRNAs the Secret Messengers?	2020	PRJNA593513	SAMN13480460	SRX7267352	SRR10587369	warmblood	mare		uterine_fluid	GSM4203148	nextseq_500
Hulliger et al	An Integrative miRNA-mRNA Expression Analysis Reveals Striking Transcriptomic Similarities between Severe Equine Asthma and Specific Asthma Endotypes in Humans	2020	PRJNA637872	SAMN15159373	SRX8490077	SRR11945624	arabian	gelding		lung	Can365s	hiseq_2500
Hulliger et al	An Integrative miRNA-mRNA Expression Analysis Reveals Striking Transcriptomic Similarities between Severe Equine Asthma and Specific Asthma Endotypes in Humans	2020	PRJNA637872	SAMN15159372	SRX8490076	SRR11945625	quarter_horse	gelding		lung	Can360s	hiseq_2500
Hulliger et al	An Integrative miRNA-mRNA Expression Analysis Reveals Striking Transcriptomic Similarities between Severe Equine Asthma and Specific Asthma Endotypes in Humans	2020	PRJNA637872	SAMN15159371	SRX8490075	SRR11945626	canadian	mare		lung	Can001s	hiseq_2500
Hulliger et al	An Integrative miRNA-mRNA Expression Analysis Reveals Striking Transcriptomic Similarities between Severe Equine Asthma and Specific Asthma Endotypes in Humans	2020	PRJNA637872	SAMN15159370	SRX8490074	SRR11945627	standardbred	mare		lung	Can087s	hiseq_2500
Hulliger et al	An Integrative miRNA-mRNA Expression Analysis Reveals Striking Transcriptomic Similarities between Severe Equine Asthma and Specific Asthma Endotypes in Humans	2020	PRJNA637872	SAMN15159369	SRX8490073	SRR11945628	standardbred	mare		lung	Can084s	hiseq_2500
Hulliger et al	An Integrative miRNA-mRNA Expression Analysis Reveals Striking Transcriptomic Similarities between Severe Equine Asthma and Specific Asthma Endotypes in Humans	2020	PRJNA637872	SAMN15159368	SRX8490072	SRR11945629	standardbred	mare		lung	Can068s	hiseq_2500
Zarski et al	Transcriptomic Profiling of Equine and Viral Genes in Peripheral Blood Mononuclear Cells in Horses during Equine Herpesvirus 1 Infection	2021	PRJNA681404	SAMN16952589	SRX9602400	SRR13163498	paint	male_unknown	1	pbmc	H9_PRE_S17_smRNAseq	hiseq_4000
Zarski et al	Transcriptomic Profiling of Equine and Viral Genes in Peripheral Blood Mononuclear Cells in Horses during Equine Herpesvirus 1 Infection	2021	PRJNA681404	SAMN16952587	SRX9602398	SRR13163500	quarter_horse	male_unknown	1	pbmc	H7_PRE_S12_smRNAseq	hiseq_4000
Zarski et al	Transcriptomic Profiling of Equine and Viral Genes in Peripheral Blood Mononuclear Cells in Horses during Equine Herpesvirus 1 Infection	2021	PRJNA681404	SAMN16952585	SRX9602396	SRR13163502	quarter_horse	male_unknown	1	pbmc	H6_PRE_S6_smRNAseq	hiseq_4000
Zarski et al	Transcriptomic Profiling of Equine and Viral Genes in Peripheral Blood Mononuclear Cells in Horses during Equine Herpesvirus 1 Infection	2021	PRJNA681404	SAMN16952583	SRX9602394	SRR13163504	paint	filly	1	pbmc	H5_PRE_S16_smRNAseq	hiseq_4000
Zarski et al	Transcriptomic Profiling of Equine and Viral Genes in Peripheral Blood Mononuclear Cells in Horses during Equine Herpesvirus 1 Infection	2021	PRJNA681404	SAMN16952581	SRX9602391	SRR13163507	paint	filly	1	pbmc	H3_PRE_S11_smRNAseq	hiseq_4000
Zarski et al	Transcriptomic Profiling of Equine and Viral Genes in Peripheral Blood Mononuclear Cells in Horses during Equine Herpesvirus 1 Infection	2021	PRJNA681404	SAMN16952579	SRX9602389	SRR13163509	paint	male_unknown	1	pbmc	H2_PRE_S4_smRNAseq	hiseq_4000
Zarski et al	Transcriptomic Profiling of Equine and Viral Genes in Peripheral Blood Mononuclear Cells in Horses during Equine Herpesvirus 1 Infection	2021	PRJNA681404	SAMN16952577	SRX9602387	SRR13163511	quarter_horse	male_unknown	1	pbmc	H1_PRE_S13_smRNAseq	hiseq_4000
Zarski et al	Identification of Host Factors Associated with the Development of Equine Herpesvirus Myeloencephalopathy by Transcriptomic Analysis of Peripheral Blood Mononuclear Cells from Horses	2021	PRJNA705083	SAMN18062948	SRX10174224	SRR13789094	quarter_horse_mix	mare	>18	pbmc	micro_EHM_PRE_H9	hiseq_4000
Zarski et al	Identification of Host Factors Associated with the Development of Equine Herpesvirus Myeloencephalopathy by Transcriptomic Analysis of Peripheral Blood Mononuclear Cells from Horses	2021	PRJNA705083	SAMN18062947	SRX10174223	SRR13789095	quarter_horse_mix	mare	>18	pbmc	micro_EHM_PRE_H7	hiseq_4000
Zarski et al	Identification of Host Factors Associated with the Development of Equine Herpesvirus Myeloencephalopathy by Transcriptomic Analysis of Peripheral Blood Mononuclear Cells from Horses	2021	PRJNA705083	SAMN18062946	SRX10174222	SRR13789096	thoroughbred_mix	mare	>18	pbmc	micro_EHM_PRE_H5	hiseq_4000
Zarski et al	Identification of Host Factors Associated with the Development of Equine Herpesvirus Myeloencephalopathy by Transcriptomic Analysis of Peripheral Blood Mononuclear Cells from Horses	2021	PRJNA705083	SAMN18062945	SRX10174221	SRR13789097	arabian_mix	mare	>18	pbmc	micro_EHM_PRE_H4	hiseq_4000
Zarski et al	Identification of Host Factors Associated with the Development of Equine Herpesvirus Myeloencephalopathy by Transcriptomic Analysis of Peripheral Blood Mononuclear Cells from Horses	2021	PRJNA705083	SAMN18062944	SRX10174220	SRR13789098	quarter_horse_mix	mare	>18	pbmc	micro_EHM_PRE_H3	hiseq_4000
Zarski et al	Identification of Host Factors Associated with the Development of Equine Herpesvirus Myeloencephalopathy by Transcriptomic Analysis of Peripheral Blood Mononuclear Cells from Horses	2021	PRJNA705083	SAMN18062943	SRX10174219	SRR13789099	arabian_mix	mare	>18	pbmc	micro_EHM_PRE_H2	hiseq_4000
Zarski et al	Identification of Host Factors Associated with the Development of Equine Herpesvirus Myeloencephalopathy by Transcriptomic Analysis of Peripheral Blood Mononuclear Cells from Horses	2021	PRJNA705083	SAMN18062941	SRX10174216	SRR13789102	arabian_mix	mare	>18	pbmc	micro_EHM_PRE_H1	hiseq_4000
Zarski et al	Identification of Host Factors Associated with the Development of Equine Herpesvirus Myeloencephalopathy by Transcriptomic Analysis of Peripheral Blood Mononuclear Cells from Horses	2021	PRJNA705083	SAMN18062932	SRX10174206	SRR13789112	mustang_mix	filly	2	pbmc	micro_CONT_PRE_H35	hiseq_4000
Zarski et al	Identification of Host Factors Associated with the Development of Equine Herpesvirus Myeloencephalopathy by Transcriptomic Analysis of Peripheral Blood Mononuclear Cells from Horses	2021	PRJNA705083	SAMN18062931	SRX10174205	SRR13789113	mustang_mix	filly	2	pbmc	micro_CONT_PRE_H34	hiseq_4000
Zarski et al	Identification of Host Factors Associated with the Development of Equine Herpesvirus Myeloencephalopathy by Transcriptomic Analysis of Peripheral Blood Mononuclear Cells from Horses	2021	PRJNA705083	SAMN18062930	SRX10174204	SRR13789114	mustang_mix	filly	2	pbmc	micro_CONT_PRE_H28	hiseq_4000
Zarski et al	Identification of Host Factors Associated with the Development of Equine Herpesvirus Myeloencephalopathy by Transcriptomic Analysis of Peripheral Blood Mononuclear Cells from Horses	2021	PRJNA705083	SAMN18062929	SRX10174203	SRR13789115	mustang_mix	filly	2	pbmc	micro_CONT_PRE_H27	hiseq_4000
Zarski et al	Identification of Host Factors Associated with the Development of Equine Herpesvirus Myeloencephalopathy by Transcriptomic Analysis of Peripheral Blood Mononuclear Cells from Horses	2021	PRJNA705083	SAMN18062928	SRX10174202	SRR13789116	mustang_mix	filly	2	pbmc	micro_CONT_PRE_H26	hiseq_4000
Cappelli et al	Circulating Transcriptional Profile Modulation in Response to Metabolic Unbalance Due to Long-Term Exercise in Equine Athletes: A Pilot Study	2021	PRJNA726388	SAMN18928922	SRX10721007	SRR14368448	arabian	mare	8	serum	P02	nextseq_500
Cappelli et al	Circulating Transcriptional Profile Modulation in Response to Metabolic Unbalance Due to Long-Term Exercise in Equine Athletes: A Pilot Study	2021	PRJNA726388	SAMN18928921	SRX10721006	SRR14368449	arabian	mare	9	serum	P01	nextseq_500
Cappelli et al	Circulating Transcriptional Profile Modulation in Response to Metabolic Unbalance Due to Long-Term Exercise in Equine Athletes: A Pilot Study	2021	PRJNA726388	SAMN18928930	SRX10720999	SRR14368456	arabian	gelding	6	serum	P10	nextseq_500
Cappelli et al	Circulating Transcriptional Profile Modulation in Response to Metabolic Unbalance Due to Long-Term Exercise in Equine Athletes: A Pilot Study	2021	PRJNA726388	SAMN18928929	SRX10720998	SRR14368457	arabian	mare	8	serum	P09	nextseq_500
Cappelli et al	Circulating Transcriptional Profile Modulation in Response to Metabolic Unbalance Due to Long-Term Exercise in Equine Athletes: A Pilot Study	2021	PRJNA726388	SAMN18928928	SRX10720997	SRR14368458	arabian	gelding	6	serum	P08	nextseq_500
Cappelli et al	Circulating Transcriptional Profile Modulation in Response to Metabolic Unbalance Due to Long-Term Exercise in Equine Athletes: A Pilot Study	2021	PRJNA726388	SAMN18928927	SRX10720996	SRR14368459	arabian	gelding	8	serum	P07	nextseq_500
Cappelli et al	Circulating Transcriptional Profile Modulation in Response to Metabolic Unbalance Due to Long-Term Exercise in Equine Athletes: A Pilot Study	2021	PRJNA726388	SAMN18928926	SRX10720995	SRR14368460	arabian	mare	8	serum	P06	nextseq_500
Cappelli et al	Circulating Transcriptional Profile Modulation in Response to Metabolic Unbalance Due to Long-Term Exercise in Equine Athletes: A Pilot Study	2021	PRJNA726388	SAMN18928925	SRX10720994	SRR14368461	arabian	mare	10	serum	P05	nextseq_500
Cappelli et al	Circulating Transcriptional Profile Modulation in Response to Metabolic Unbalance Due to Long-Term Exercise in Equine Athletes: A Pilot Study	2021	PRJNA726388	SAMN18928924	SRX10720993	SRR14368462	arabian	mare	7	serum	P04	nextseq_500
Cappelli et al	Circulating Transcriptional Profile Modulation in Response to Metabolic Unbalance Due to Long-Term Exercise in Equine Athletes: A Pilot Study	2021	PRJNA726388	SAMN18928923	SRX10720992	SRR14368463	arabian	mare	6	serum	P03	nextseq_500
Kim et al	Integrated analysis of microRNA and mRNA expressions in peripheral blood leukocytes of Warmblood horses before and after exercise	2018	PRJNA306540	SAMN04351476	SRX1492387	SRR3034168	warmblood	gelding	13	leukocyte	PRJNA306540_1	hiseq_2000
Kim et al	Integrated analysis of microRNA and mRNA expressions in peripheral blood leukocytes of Warmblood horses before and after exercise	2018	PRJNA306540	SAMN04351476	SRX1498058	SRR3050711	warmblood	gelding	13	leukocyte	PRJNA306540_1	hiseq_2000
Kim et al	Integrated analysis of microRNA and mRNA expressions in peripheral blood leukocytes of Warmblood horses before and after exercise	2018	PRJNA306540	SAMN04351477	SRX1498048	SRR3050712	warmblood	gelding	9	leukocyte	PRJNA306540_2	hiseq_2000
Kim et al	Integrated analysis of microRNA and mRNA expressions in peripheral blood leukocytes of Warmblood horses before and after exercise	2018	PRJNA306540	SAMN04351477	SRX1498065	SRR3050734	warmblood	gelding	9	leukocyte	PRJNA306540_2	hiseq_2000
Kim et al	Integrated analysis of microRNA and mRNA expressions in peripheral blood leukocytes of Warmblood horses before and after exercise	2018	PRJNA306540	SAMN04351478	SRX1498051	SRR3050735	warmblood	gelding	14	leukocyte	PRJNA306540_3	hiseq_2000
Kim et al	Integrated analysis of microRNA and mRNA expressions in peripheral blood leukocytes of Warmblood horses before and after exercise	2018	PRJNA306540	SAMN04351478	SRX1498070	SRR3050736	warmblood	gelding	14	leukocyte	PRJNA306540_3	hiseq_2000
Parkinson et al	Characterization of basal and lipopolysaccharide-induced microRNA expression in equine peripheral blood mononuclear cells using Next-Generation Sequencing	2017	PRJNA352827	SAMN05992353	SRX2336363	SRR5004527	warmblood	gelding	11	pbmc	FECT0	hiseq_2500
Parkinson et al	Characterization of basal and lipopolysaccharide-induced microRNA expression in equine peripheral blood mononuclear cells using Next-Generation Sequencing	2017	PRJNA352827	SAMN05992358	SRX2336364	SRR5004528	warmblood	gelding	11	pbmc	FICT0	hiseq_2500
Parkinson et al	Characterization of basal and lipopolysaccharide-induced microRNA expression in equine peripheral blood mononuclear cells using Next-Generation Sequencing	2017	PRJNA352827	SAMN05992343	SRX2336366	SRR5004530	thoroughbred	gelding	12	pbmc	BOCT0	hiseq_2500
Parkinson et al	Characterization of basal and lipopolysaccharide-induced microRNA expression in equine peripheral blood mononuclear cells using Next-Generation Sequencing	2017	PRJNA352827	SAMN05992348	SRX2336369	SRR5004533	thoroughbred_mix	gelding	12	pbmc	BUCT0	hiseq_2500
Lee et al	Expression of microRNAs in Horse Plasma and Their Characteristic Nucleotide Composition	2016	PRJNA169102	SAMN01091906	SRX170338	SRR525254	jeju_pony	gelding	21-25	plasma	korhorse	hiseq_2000
Lee et al	Expression of microRNAs in Horse Plasma and Their Characteristic Nucleotide Composition	2016	PRJNA169102	SAMN01091906	SRX170339	SRR525255	jeju_pony	gelding	21-25	plasma	korhorse	hiseq_2000
Lee et al	Expression of microRNAs in Horse Plasma and Their Characteristic Nucleotide Composition	2016	PRJNA169102	SAMN01091906	SRX170340	SRR525256	jeju_pony	gelding	21-25	plasma	korhorse	hiseq_2000
Li et al	Analysis of the miRNA transcriptome during testicular development and spermatogenesis of the Mongolian horse	2020	PRJNA393269	SAMN07326824	SRX2986679	SRR5808085	mongolian	colt	0.9-1.1	testis	GSM2695129	hiseq_2500
Li et al	Analysis of the miRNA transcriptome during testicular development and spermatogenesis of the Mongolian horse	2020	PRJNA393269	SAMN07326823	SRX2986680	SRR5808086	mongolian	colt	0.9-1.1	testis	GSM2695130	hiseq_2500
Li et al	Analysis of the miRNA transcriptome during testicular development and spermatogenesis of the Mongolian horse	2020	PRJNA393269	SAMN07326822	SRX2986681	SRR5808087	mongolian	colt	0.9-1.1	testis	GSM2695131	hiseq_2500
Li et al	Analysis of the miRNA transcriptome during testicular development and spermatogenesis of the Mongolian horse	2020	PRJNA393269	SAMN07326821	SRX2986682	SRR5808088	mongolian	stallion	2024-03-04	testis	GSM2695132	hiseq_2500
Li et al	Analysis of the miRNA transcriptome during testicular development and spermatogenesis of the Mongolian horse	2020	PRJNA393269	SAMN07326820	SRX2986683	SRR5808089	mongolian	stallion	2024-03-04	testis	GSM2695133	hiseq_2500
Li et al	Analysis of the miRNA transcriptome during testicular development and spermatogenesis of the Mongolian horse	2020	PRJNA393269	SAMN07326819	SRX2986684	SRR5808090	mongolian	stallion	2024-03-04	testis	GSM2695134	hiseq_2500
Han et al	Comparative Transcriptomics Analysis of Testicular miRNA from Cryptorchid and Normal Horses	2020	PRJNA553103	SAMN12229078	SRX6416500	SRR9655156	guanzhong	colt	2	testis	GU4a_miRNA	hiseq_2000
Han et al	Comparative Transcriptomics Analysis of Testicular miRNA from Cryptorchid and Normal Horses	2020	PRJNA553103	SAMN12229077	SRX6416499	SRR9655157	guanzhong	colt	2	testis	GU3_miRNA	hiseq_2000
Han et al	Comparative Transcriptomics Analysis of Testicular miRNA from Cryptorchid and Normal Horses	2020	PRJNA553103	SAMN12229076	SRX6416498	SRR9655158	guanzhong	colt	2	testis	GU2_miRNA	hiseq_2000
Han et al	Comparative Transcriptomics Analysis of Testicular miRNA from Cryptorchid and Normal Horses	2020	PRJNA553103	SAMN12229075	SRX6416497	SRR9655159	guanzhong	colt	2	testis	GU1_miRNA	hiseq_2000
Han et al	Comparative Transcriptomics Analysis of Testicular miRNA from Cryptorchid and Normal Horses	2020	PRJNA553103	SAMN12229082	SRX6416496	SRR9655160	chakouyi	colt	3	testis	CKY2a_miRNA	hiseq_2000
Han et al	Comparative Transcriptomics Analysis of Testicular miRNA from Cryptorchid and Normal Horses	2020	PRJNA553103	SAMN12229081	SRX6416495	SRR9655161	chakouyi	stallion	5	testis	CKY1_miRNA	hiseq_2000
Han et al	Comparative Transcriptomics Analysis of Testicular miRNA from Cryptorchid and Normal Horses	2020	PRJNA553103	SAMN12229080	SRX6416494	SRR9655162	guanzhong	colt	2	testis	GU5_miRNA	hiseq_2000
Han et al	Comparative Transcriptomics Analysis of Testicular miRNA from Cryptorchid and Normal Horses	2020	PRJNA553103	SAMN12229084	SRX6416492	SRR9655164	chakouyi	stallion	4	testis	CKY3_miRNA	hiseq_2000
