# Supplementary material for: Charting the equine miRNA landscape: An integrated pipeline and browser for annotating, quantifying, and visualizing expression
Source: PLoS Genet. 2025 Sep 5;21(9):e1011835. doi: 10.1371/journal.pgen.1011835 (PMC12449019; doi:10.1371/journal.pgen.1011835)
Supplement: S4 Table — (XLSX) [file pgen.1011835.s008.xlsx]

## Sheet: Sheet1
tissue	sex_new	total_passed_counts	mean_passed_counts	sd_passed_counts	n
adrenal_cortex	male	22314561	1.11573e+07	1.33605e+06	2
amygdala	male	12263248	6131624	4.38137e+06	2
bone_marrow	male	19653331	9.82667e+06	6.2121e+06	2
bone_subchon	female	16312606	2.71877e+06	875825	6
bone_subchon	male	3313864	1656932	218745	2
brain	male	16164322	8082161	1.83465e+06	2
caput	male	31057377	1.55287e+07	1.70281e+06	2
cartilage_articular	female	26091798	2.60918e+06	955856	10
cartilage_articular	male	14911282	3.72782e+06	2.11701e+06	4
cauda	male	29517339	1.47587e+07	936046	2
cecum	female	46584012	15528004	7.6378e+06	3
cecum	male	8374994	4187497	370616	2
cerebellum	female	6358551	6358551	NA	1
cerebellum	male	10786557	5.39328e+06	1.6137e+06	2
cerebellum_vermis	male	22180510	11090255	1.39859e+06	2
conjunctiva	female	9933838	9933838	NA	1
conjunctiva	male	9250838	9250838	NA	1
corpus	male	25427705	1.27139e+07	3.56735e+06	2
ddft	female	2168611	1.08431e+06	73592.1	2
drg	male	16173480	8086740	801127	2
duodenum	female	6678953	6678953	NA	1
duodenum	male	10049745	5.02487e+06	206484	2
fat_abdominal	male	14633886	7316943	2.16841e+06	2
fat_loin	female	14301329	7.15066e+06	2.43063e+06	2
fat_nuchal	female	29402117	2.94021e+06	677231	10
fat_nuchal	male	6782688	3391344	409476	2
fat_omental	female	11497148	3.83238e+06	223541	3
fat_omental	male	2893721	2893721	NA	1
fat_retroper	female	29638027	3.29311e+06	966328	9
fat_retroper	male	7913164	3956582	96842.5	2
fat_shoulder	female	10741113	3580371	1.06742e+06	3
fat_shoulder	male	4347952	2173976	699863	2
fat_tailhead	female	29835648	3729456	640338	8
fat_tailhead	male	7003271	3.50164e+06	687061	2
fat_visceral	female	28575802	2.85758e+06	1.06444e+06	10
fat_visceral	male	8016299	4.00815e+06	541213	2
heart_left_ventricle	female	52493666	5.83263e+06	717824	9
heart_left_ventricle	male	18348656	9174328	102530	2
heart_left_atrium	female	28004272	4.66738e+06	1.35648e+06	6
heart_right_atrium	female	55897808	6987226	3.9965e+06	8
heart_right_ventricle	female	54425600	6.04729e+06	1.50745e+06	9
hippocampus	male	13653850	6826925	3.88697e+06	2
hypothalamus	female	18146704	3.02445e+06	1.08023e+06	6
jejunum	male	8630434	4315217	1.43184e+06	2
kidney_cortex	female	74751275	8.3057e+06	1.02325e+07	9
kidney_cortex	male	10724953	5.36248e+06	662123	2
kidney_medulla	female	91409887	1.01567e+07	1.22035e+07	9
lamina	female	32848558	3.64984e+06	2.28471e+06	9
lamina	male	24371011	6.09275e+06	4.35269e+06	4
leukocyte	male	68808383	1.14681e+07	7.67402e+06	6
liver	female	48859032	4071586	639512	12
liver	male	22826614	5.70665e+06	3.09418e+06	4
lung	female	76471715	5.88244e+06	3.2704e+06	13
lung	male	39869555	9.96739e+06	1.72254e+06	4
lymph_node	male	19288666	9644333	1.12576e+06	2
muscle_gluteal	female	52883039	5.2883e+06	1.94609e+06	10
muscle_gluteal	male	25237087	1.26185e+07	313777	2
muscle_longissimus	female	60895578	6.08956e+06	1.75479e+06	10
muscle_longissimus	male	18330363	9.16518e+06	2.01988e+06	2
muscle_sacrocaudalis	female	34808081	4972583	645934	7
muscle_splenius	female	24324011	8.108e+06	1.44971e+06	3
muscle_triceps_brachii	female	25961130	8653710	793805	3
ovary	female	31663146	3.51813e+06	1.72111e+06	9
parietal_cortex	female	11853542	5926771	1.46176e+06	2
pbmc	female	148952132	10639438	3.93892e+06	14
pbmc	male	82532970	7.503e+06	4.51838e+06	11
pituitary	female	69981710	8.74771e+06	7.84529e+06	8
plasma	male	51067563	17022521	3.42386e+06	3
sdft	female	2876184	1438092	337979	2
serum	female	113937598	3.07939e+06	2.5781e+06	37
serum	male	127017303	3.25685e+06	3.03271e+06	39
skin	female	30111894	10037298	1.53622e+06	3
skin	male	51567136	8.59452e+06	1.47531e+06	6
skin_neck	male	18139862	9069931	31027.8	2
skin_unpig	male	17640818	8820409	1.98754e+06	2
spinal_cord_t_eight	female	14697295	7.34865e+06	406904	2
spleen	female	4553615	4553615	NA	1
spleen	male	9272271	4.63614e+06	1.96295e+06	2
synovium	female	22272089	2.47468e+06	1.25289e+06	9
synovium	male	5388122	2694061	238354	2
temporal_cortex	female	22321588	11160794	1.21228e+06	2
testis	male	69645918	4.35287e+06	4.25635e+06	16
thyroid	female	25445509	3.63507e+06	852523	7
uterus	female	27803686	3.0893e+06	1.74458e+06	9
whole_blood	female	11413001	5.7065e+06	3.54937e+06	2
whole_blood	male	24488031	8162677	4.67153e+06	3
