# Supplementary material for: Charting the equine miRNA landscape: An integrated pipeline and browser for annotating, quantifying, and visualizing expression
Source: PLoS Genet. 2025 Sep 5;21(9):e1011835. doi: 10.1371/journal.pgen.1011835 (PMC12449019; doi:10.1371/journal.pgen.1011835)
Supplement: S5 Table — (XLSX) [file pgen.1011835.s009.xlsx]

## Sheet: Sheet1
breed	total_passed_counts	mean_passed_counts	sd_passed_counts	n
arabian	49179380	8.19656e+06	4.76186e+06	6
arabian_mix	42429925	1.41433e+07	6.6713e+06	3
canadian	8174461	8174461	NA	1
chakouyi	3993769	1.33126e+06	262425	3
franche_montagne	37459194	6243199	5.06653e+06	6
guanzhong	9881899	1.97638e+06	528656	5
irish_cob	7661554	7661554	NA	1
jeju_pony	51067563	17022521	3.42386e+06	3
mongolian	143386857	7.96594e+06	3.14939e+06	18
mustang_mix	49294165	9858833	1.26337e+06	5
paint	114015481	5.18252e+06	3.70886e+06	22
quarter_horse	817546869	3.91171e+06	1.69557e+06	209
quarter_horse_mix	23453704	7.8179e+06	3.82678e+06	3
shetland_pony	10914794	2.18296e+06	2.86813e+06	5
standardbred	27971071	9.32369e+06	1.1702e+06	3
thoroughbred	823275967	9.91899e+06	6.12353e+06	83
thoroughbred_mix	11238142	5619071	4.09239e+06	2
warmblood	334166513	4.0752e+06	3.90898e+06	82
welsh_pony	2951290	2951290	NA	1
