# Supplementary material for: Charting the equine miRNA landscape: An integrated pipeline and browser for annotating, quantifying, and visualizing expression
Source: PLoS Genet. 2025 Sep 5;21(9):e1011835. doi: 10.1371/journal.pgen.1011835 (PMC12449019; doi:10.1371/journal.pgen.1011835)
Supplement: S6 Table — (XLSX) [file pgen.1011835.s010.xlsx]

## Sheet: Sheet1
precursor_name	precursor_sequence	chrom	strand	start	stop	mature_name	mature_sequence	seed_info	rename_precursor
eca-novel-mir-272	CCCTCCGGCGCGTCCCCGCCTCGGCACCGCGCCGCGCCCTCTCCGACCCCGCCGGGGCCTCGCCCCGGGCTGGGACGGGGGAAGGGGAGGGCGGCGGGCGCGGCCGAGCGG	PJAA01000853.1	+	9020	9130	eca-novel-miR-272	TGGGACGGGGGAAGGGGAGGG	hsa-miR-92b-5p
eca-novel-mir-563	TTCTTGCTTGGTAAAGTGTCTTCCTGGTGGTCTAGTGGTTAAGCACTCTCACCGCTGAAGCCACACCACCCATCAGGGAACCACAACACCCGTCTGTCAGTTGTCATAC	PJAA01003448.1	+	51084	51192	eca-novel-miR-563	TTCCTGGTGGTCTAGTGGT	mmu-miR-7036b-3p
eca-novel-mir-587	GCAAGCGGCCCCTCTGTCTGACCCCAGGCTGAAAATCCATCCCAGCGAAGAGCAAAGCGTCCCGCCTGGTGTGGACCGTCCAGGCTGGAAGGCGGCAGAAGCGAGTGGA	PJAA01003666.1	-	3162	3270	eca-novel-miR-587	GTGGACCGTCCAGGCTGGA	mmu-miR-7236-3p
eca-novel-mir-657	CGCTTAGTGTTGGGCTTGATTCCTGAACTGAGCTGCCCCGGGTGAGGCGAGGCAGAGGCGGGAGGAGTGGATTCTTGGTGACTAGAAGTGAAATATGTGTGTTTCCTCA	PJAA01004011.1	+	30625	30733	eca-novel-miR-657	TCCTGAACTGAGCTGCCCCG	ssc-miR-345-3p
eca-novel-mir-834	TCTGTGTCAGTCGTCCCAGGATCTCTTAGCTGAAGCAGCCTCAGGGAGAAAGCCATTTCCTGGCTGGTGATTCTCCTGGCTGGCTCGCCAAAACTGTCAGGGCAGAGAAA	chr10	+	18567147	18567256	eca-novel-miR-834	CTCCTGGCTGGCTCGCCA	mmu-miR-3113-5p
eca-novel-mir-907	ACCTGCTCAAGGCCGGCGGGGGCGCGGGCGGCAGTGGCGGGAGCGGCCCCTCGGCCATCCTCCGTCTGCCCAGTTACCGCTTCCGCTACCGCCGCCGCTCCCGCTCTAGCT	chr10	+	23431143	23431253	eca-novel-miR-907-0	CAGTTACCGCTTCCGCTACCG	no	bta-mir-935
eca-novel-mir-907	ACCTGCTCAAGGCCGGCGGGGGCGCGGGCGGCAGTGGCGGGAGCGGCCCCTCGGCCATCCTCCGTCTGCCCAGTTACCGCTTCCGCTACCGCCGCCGCTCCCGCTCTAGCT	chr10	+	23431143	23431253	eca-novel-miR-907-1	CAGTTACCGCTTCCGCTACCGC	no	bta-mir-935
eca-novel-mir-1278	GCGGCAGGGGCGGCGAGCCACGGGGCGGAGCGGCGGGGCGGCAGGGCGGCAGGGCGGGCCAGGACGCCAGCGCTCGCCGGTCCGCCAGTGGGCGCGCCTCTTCAGGAG	chr10	-	25186303	25186410	eca-novel-miR-1278	CGGGGCGGAGCGGCGGGG	hsa-miR-3180-3p
eca-novel-mir-1473	CACGCCCCCGCCTCGGCCCGCCGCCCAGCTTTACGGCGGAGGACGCGCCGCGACGTGGGCGGCCGTGAAGCGCCCCCGCCCCACCCCCGGCATCAGCGTCCCGGAGCGG	chr11	+	1587735	1587843	eca-novel-miR-1473-0	CGCCCCCGCCCCACCCCC	no
eca-novel-mir-1473	CACGCCCCCGCCTCGGCCCGCCGCCCAGCTTTACGGCGGAGGACGCGCCGCGACGTGGGCGGCCGTGAAGCGCCCCCGCCCCACCCCCGGCATCAGCGTCCCGGAGCGG	chr11	+	1587735	1587843	eca-novel-miR-1473-1	CGCCCCCGCCCCACCCCCG	no
eca-novel-mir-1544	TAGTGTCCTGGAGAGGAAACCTAGCACGGTGCTGTGTAAGCGGGGCAGCTGCCCGCCACAGCTCAGGTGCAGCTGAACCCTACCAGCGCCAGAGAGAGAGAGAGAGACAGAG	chr11	+	20025432	20025543	eca-novel-miR-1544	AGCTGAACCCTACCAGCGCCAGA	no
eca-novel-mir-1723	TCCACATTTAATGCATGTTCTGAGAACTGAATTCCACGGCCTCAGGGGGCTGCCTGTTGCTGCCAATTTGCTTCTCATGGCAGAACCCTGTGTGGCAGAGCCCTGACT	chr11	+	46052324	46052431	eca-novel-miR-1723	TGAGAACTGAATTCCACG	hsa-miR-146a-5p
eca-novel-mir-1792	CGCAGGGGTCCGGAGAGCGCGGAGGCGCCGCAGGAGCCCGAGCTGAGGGTCGAGTCGCCTCCCCCGCGTGCCGGGGAGCCCGGCGGGCCCCGCCTCCCGCCGGCCGGC	chr11	+	56672238	56672345	eca-novel-miR-1792	CCGGGGAGCCCGGCGGGC	hsa-miR-6777-5p
eca-novel-mir-1917	TGACATTTAGCAGATGCACGGGTGTATCTATCCTCCTGGTGTTGCTGCCGCCTCTGGGCCCCTTGCCCCCTCCCCGGCATCTCCACCCACCCCTCAGTGAGTGCTGAG	chr11	-	17780785	17780892	eca-novel-miR-1917	TCCCCGGCATCTCCACCC	hsa-miR-4707-5p
eca-novel-mir-1936	TAGTGTCCTGGAGAGGAAACCTAGCACGGTGCTGTGTAAGCGGGGCAGCTGCCCGCCACAGCTCAGGTGCAGCTGAACCCTACCAGCGCCAGAGAGAGAGAGAGAGACAG	chr11	-	20032031	20032140	eca-novel-miR-1936	AGCTGAACCCTACCAGCGCC	no
eca-novel-mir-1986	GAGGAGGCTTGGCGCCGCTGTCCCCCCGGCCCAGGTTCTGTGATACACTCTGACTCGGGCTCTGGAGCAGTCAGTGCATGACAGAACTTGGGCCCGGACGGACCTTCTGC	chr11	-	24247077	24247186	eca-novel-miR-1986	TCAGTGCATGACAGAACTTG	hsa-miR-148a-3p
eca-novel-mir-2043	CCTCTAGGCTTTCTGGGTCCAGGCAGTGGGGATGTTCAGGGAGGCAGCTATGGTGCAGAGAAAGGGAGCACTGGACTTGGAGTCAGAAGACCTGAGTGTGACCCCAGCCC	chr11	-	32321018	32321127	eca-novel-miR-2043	ACTGGACTTGGAGTCAGAAG	hsa-miR-378a-3p	bta-mir-378d
eca-novel-mir-2559	GTTGCCCATTGGACGCTGCTGGGAGTTGAATGTGGTGCTGGGGACGCTGATCCCAGGCCTCGGGTCAGGCCTGTGGCTCTGAAATTCCAGTCTTCATTGCAGGCCCTCCAGTCCC	chr12	-	10469859	10469973	eca-novel-miR-2559	CTGTGGCTCTGAAATTCCAGTCTTC	hsa-miR-4474-3p
eca-novel-mir-2570	CCTTGCCACACTGGTCACATGCAAAGGGCCGGGCACCTGAATGAACCACCTGGTGCTCTCTGAGGTCTCGCCGGGTGCCGTAGGCTTTGTCACACTGTGGGCAGGGGA	chr12	-	11308015	11308122	eca-novel-miR-2570	CCGGGTGCCGTAGGCTTT	no
eca-novel-mir-2615	TTCCCCATTCTGTTCTCTAGTTGTGTGACTTCCTCGAGACTCATTACCTGAATGAGCAGGTGAAAGCCATCAAAGAATTGGGTGACCACGTAACCAACCTGCGCAGGATGGG	chr12	-	25517396	25517507	eca-novel-miR-2615	TTGTGTGACTTCCTCGAGACTC	hsa-miR-6818-5p
eca-novel-mir-2662	ATGGCGCTGGCGGGCCGTGGCGGCGGCCGTCTCCATGATGAGAGCCTTTTCACAGACCTGTACTGAGCTCCGTGAGGATAAGAAACTCTGAGGAGACGGGCCGTGCCC	chr12	-	26626018	26626125	eca-novel-miR-2662	GCTCCGTGAGGATAAGAAACTC	hsa-miR-3605-3p
eca-novel-mir-2710	GCCGCCCCGCCCCGCGCCGCCCGCCCGGAAGGAGCCGGCCGGCCCGAGCGCCCGCGGCGGCTGAGTCAGGCGGGGTGAGAGCGGCCGGCCCGTTACCACGGGCGCCGGGG	chr12	-	29592064	29592173	eca-novel-miR-2710	CGCCCCGCGCCGCCCGCCC	no
eca-novel-mir-2774	TGCCCGTCCAGCGGTCCCTCCAGGCGCAGGGTAGCCACTGCCCACCGCACACTGCGCTGCTCCGGACCCACTGTGCGTGTGACAGCGGCTGATCTGTCCCTGGGCAGCG	chr12	-	35596539	35596647	eca-novel-miR-2774	CTGTGCGTGTGACAGCGGC	hsa-miR-210-3p	bta-mir-210
eca-novel-mir-2812	ATTCTGGCTCTGCTGCTGGCTGGACTGGAGATCTCAGCACAAACCAGGGACCTCCGTTTGGTTTGAGACAGAAGGTGAGGGCGCCATGCCGTGTGGCCCAGCGCCGAG	chr13	+	10050609	10050716	eca-novel-miR-2812	TGGACTGGAGATCTCAGC	hsa-miR-4515
eca-novel-mir-2844	TTCTGAAAGCCGCCACGTGGTCCCTGTCCTCCAGGAGCTCACCACCTGCAAGGGGAAGGGACAAAGTGAGGAAAGCAAATCCATGTGGAAAAGATGCACAGGTGCTAGAGGGC	chr13	+	12590005	12590117	eca-novel-miR-2844	TCCCTGTCCTCCAGGAGCTC	hsa-miR-339-5p
eca-novel-mir-2912	CGCCCCCGCCCCCCCCACCCTTGCTGGAGGAAGACCCCCCAGGGCCCGCTGCGGGAGTCTCCGCGAGTCCTCAGCAACGTGTGGACGGCTCAGGGCTCGGACGGCAGC	chr13	+	22941595	22941702	eca-novel-miR-2912	TCAGCAACGTGTGGACGGCTCAGG	no
eca-novel-mir-3168	GGAAGCCGAGTGTGCAGGGCCTGCCTGTGGGAGGAACACCAGGGGTTCTGGTGGAGTGGCCTTGGCCCCCAGCCCCATGTTGTCCTCCCAGTTCTCCCTGATGCAGTTCTCC	chr13	-	19618748	19618859	eca-novel-miR-3168	AGCCCCATGTTGTCCTCCCAGT	hsa-miR-3189-5p
eca-novel-mir-3226	CTGGCCTTTGTCAGATGCGGCACCCGGCTCTGCGGCTCCCCGGAAGGACAGCGGCTCCCGCCCCCCGGAGCAGGCGGCTGCAGCGGCGCAGCAGCAGGCCGCGGGCAAG	chr13	-	25948561	25948669	eca-novel-miR-3226	CACCCGGCTCTGCGGCTCC	hsa-miR-941
eca-novel-mir-3293	TTGAGACTGGGATTCCGCACCACCGACTGCAGTAACCGCGGGTAAAGGAGACGACTCTGCGAAGCAGGAGGACGTTATTTACAAGGAAAGTGCGTCGTTGGTTGTTCTA	chr13	-	40823765	40823873	eca-novel-miR-3293	CACCGACTGCAGTAACCGC	hsa-miR-6510-3p
eca-novel-mir-3306	GCGGCCGCGGCCGCCATTTTGTTCTGCGGAGCTGGTATTTAGAGCGCAGCGGCTGACGGGCCGGGTCGCCTTCGCAGCCGCCTGACTGCTCGGTCCCTCGCGCCCGCC	chr13	-	41518852	41518959	eca-novel-miR-3306	TTCGCAGCCGCCTGACTG	no
eca-novel-mir-3369	GCCCTGGACAGCCCCCGGGACCGTGGCAGCCGCTTTCCCTGTCCTCCAGGAGCTCACTTACATCCGGCCGTGAGCTCCCCGAGGCCAGAGCCCGTGTCTGCCTCATTGTCAG	chr13	-	724088	724199	eca-novel-miR-3369	TCCCTGTCCTCCAGGAGCTCAC	hsa-miR-339-5p
eca-novel-mir-3410	TGCACCTGAACACTTGGGAATCTTGTTAAAAGGCAGATTCTAGTTCTGTAGGTCTGGAGTGGGACCTAGGAGTCTGCATTTCTAACAAACTTCCAAGTAATGTCTTGGCTTA	chr14	+	11010627	11010738	eca-novel-miR-3410	TCTTGTTAAAAGGCAGATTCT	mmu-miR-544-5p	bta-mir-544a
eca-novel-mir-3412	TCATTCATAGAGTGAGTATTCACTGGTAGAAGGCGGGGTCAAGGTGACTAAGACATGGGTCACTTCACTTAAGGAGCTCACAGTCTATTGGAAAAGACAAATGTGTAAGT	chr14	+	11085611	11085720	eca-novel-miR-3412-0	AAGGAGCTCACAGTCTATTG	hsa-miR-28-5p
eca-novel-mir-3412	TCATTCATAGAGTGAGTATTCACTGGTAGAAGGCGGGGTCAAGGTGACTAAGACATGGGTCACTTCACTTAAGGAGCTCACAGTCTATTGGAAAAGACAAATGTGTAAGT	chr14	+	11085611	11085720	eca-novel-miR-3412-1	AAGGAGCTCACAGTCTATTGG	hsa-miR-28-5p
eca-novel-mir-3445	GTTCTATAGCGGGCCTAGAAATTCCTGGAAATACTGTTCTGGGCATCCTAACAGATACTGGGGCAAATCCAAAGTGGATTTCAAAAACGGTCCCTGTCCTCAAGGAGCC	chr14	+	26226888	26226996	eca-novel-miR-3445	ATTCCTGGAAATACTGTTCT	mmu-miR-145a-3p
eca-novel-mir-3456	GAGGCGCCCGCCAGCTGCCCTGTCTGAAGTCTCTCTAGAGGTTTTTCTAAGTGTGGGCTTCTTTCTATCTTTATCAGAATCTCCAGGGGCTTCTAGAAATGCAGCTCCT	chr14	+	26962868	26962976	eca-novel-miR-3456-0	TTATCAGAATCTCCAGGGG	hsa-miR-361-5p
eca-novel-mir-3456	GAGGCGCCCGCCAGCTGCCCTGTCTGAAGTCTCTCTAGAGGTTTTTCTAAGTGTGGGCTTCTTTCTATCTTTATCAGAATCTCCAGGGGCTTCTAGAAATGCAGCTCCT	chr14	+	26962868	26962976	eca-novel-miR-3456-1	TTATCAGAATCTCCAGGGGC	hsa-miR-361-5p
eca-novel-mir-3623	CCAGGCGGGGCGGAACCCGCTCAGGAAAAGAGAGAGGGGGACCGGGAGCCGGGCCGGGAGCGAGGGGGAGGGGCGGGCGCCGGCGGCTCCAAGAAATGGCTTACAGAA	chr14	+	88129215	88129322	eca-novel-miR-3623	GGGCGGGCGCCGGCGGCT	bta-miR-2899
eca-novel-mir-3792	TTAGGCGTGTTCCCTCTGCACTGCAGGATGCCAGGTTTGGCTTATCCTAAAGCAGCACTTGCACTTTCCTTAAGGCACGCGGTGAATGTGCCAGGCCTCTTGCTTCAGG	chr14	-	5766524	5766632	eca-novel-miR-3792	TAAGGCACGCGGTGAATGT	hsa-miR-124-3p
eca-novel-mir-3861	GCTTCCTCAGCGGAAAAAAAAAAAAAAAAGAGGAGGACTGGCTGTAGTTAGCTGAGGGCTAATCTTCCTCAAAAAAAAAAAATAGAGGGGCGCTGCCCCCGTGGCTGAGTGGTT	chr14	-	92318441	92318554	eca-novel-miR-3861	AAAAGAGGAGGACTGGCTG	hsa-miR-583
eca-novel-mir-3893	TTCTAATCTTTTTAGTTTCAAGCAGGAGGTGTCAGAAAAGTTACCATACTGGCTTTGGGCGGCCAAGCATTCAGAAATCTCACTTTTTGGTCCTTGATGTCACTTTCTGCTATTC	chr15	+	1146290	1146404	eca-novel-miR-3893	AGCAGGAGGTGTCAGAAAAGTTACC	hsa-miR-4722-5p
eca-novel-mir-3958	CCAATGAGAATTTGGAGAGGACTAGGACAAGGAAGCTGGCAGATGGCAGCCCCTGACCCTGACAGCTGCCTTGTCCCTGCCCTGTCCCCCGCAGACTTCTCCATGATGACGC	chr15	+	32848598	32848709	eca-novel-miR-3958	ACTAGGACAAGGAAGCTGGCAG	no
eca-novel-mir-3969	TTCCGCGTCTGCACCGGCTGTGGGCGCGCGCCGCGGCTCCCGGGGGACGGCCTGGCGCTGTCTTGCAGAAGGTAATTGAAGAAATGCTACTAGGAATCTAAAATCCAC	chr15	+	3481009	3481116	eca-novel-miR-3969	TGGGCGCGCGCCGCGGCT	hsa-miR-3178
eca-novel-mir-3992	GCAGCTTTTACCCTGGGCAGGCAGTGTGGTTCAGTGGTTAAGGGCATGTGCTCTTGAGTCAAGCTGCCTCAGTTGTAATCTCAGCTCCCTCTGGGTCATTCAGCCTTT	chr15	+	4467512	4467619	eca-novel-miR-3992	GCAGTGTGGTTCAGTGGT	hsa-miR-4302
eca-novel-mir-4185	AGGGCCTTGGGGCCAGCAGGGTCCTCTGTCCACAGCAGCTCCTATTCCTCAAGAGTGTGACTGGTGACCTTTTGAGGACTGGGGATGGTGTGGCCAAGACCTACTGCCCAA	chr15	-	37703797	37703907	eca-novel-miR-4185	TTTGAGGACTGGGGATGGTGT	no
eca-novel-mir-4284	CAGCAATTTCAGAGCCCCCTCGAGGCCTGAGCTGGACTAGTGGGCTAGGAAAATGAGCCAGGAGCCATCCCTGTCCTCCAGGAGCTCACACCTCAGACGGGAAGTGGTTG	chr15	-	73116080	73116189	eca-novel-miR-4284	TCCCTGTCCTCCAGGAGCTC	hsa-miR-339-5p
eca-novel-mir-4299	CTCAGTCTGGTTGTAGGGGTACAGTGATCAGGTTATGATGGATTTCTCAAATAACAACCTCGTAGCTTGGTCACGATATCCATATGACACAGATGGCAACTGTTTTACTCCTGT	chr15	-	84059717	84059830	eca-novel-miR-4299	ACAGTGATCAGGTTATGATGGATT	no
eca-novel-mir-4354	GGCTGGACGTTTGCGGAGATTAGTTATTCTGAATGCGGTGAGACTTGGGGTTGATGCGACAAGAATAGTGTGGTGTGGAGAGGAGGTGTGGCCTGAGCAAGGCAGTGATC	chr16	+	2845193	2845302	eca-novel-miR-4354	TAGTTATTCTGAATGCGGTGAGACT	no
eca-novel-mir-4361	CGGAGCGCGGCGCTGGCAGTGCCGCGCGAGCGCGCGTCTCGGGACTGCGGCGGGTGCCGCCCCCTCGGCCGTCCGCCCCGCCCGGCCCGGCGCCGGGCTCCGGCCCTGG	chr16	+	33208032	33208140	eca-novel-miR-4361-0	GTCCGCCCCGCCCGGCCCG	no
eca-novel-mir-4361	CGGAGCGCGGCGCTGGCAGTGCCGCGCGAGCGCGCGTCTCGGGACTGCGGCGGGTGCCGCCCCCTCGGCCGTCCGCCCCGCCCGGCCCGGCGCCGGGCTCCGGCCCTGG	chr16	+	33208032	33208140	eca-novel-miR-4361-1	GTCCGCCCCGCCCGGCCCGGC	no
eca-novel-mir-4590	GACAAATTAGATGTGGCCAGGCATTGTGGTGCAGTGGTCTCTTTGCATTAGGATGGAAATGGGAAGCAAAATCACAGCTGCTTTCATAGCCAGGCTGATTTCAGAGGG	chr16	-	24737535	24737642	eca-novel-miR-4590	GCATTGTGGTGCAGTGGT	hsa-miR-4289
eca-novel-mir-4634	AGAAGGGGACCTGGCACATCCGTGGCCTTCTGAAGCATTGCGTCCAAACACTCGGTGACCCTAGAGGACGGCCTGGAGGTGCCTGGGGGACACGAGGAGAGGCTACCCT	chr16	-	3566999	3567107	eca-novel-miR-4634	CGTGGCCTTCTGAAGCATT	bta-miR-7180
eca-novel-mir-4836	GGAGCCCAGCAGCCATGCGTGGAGCCCAAGGAAGATTTTGTTCACACCAGGTCTCCAGCTCTTTCCCCAGCTACTCTGACTGAGCACCTTCTGCCTATATTGGCGTCCA	chr17	+	15566001	15566109	eca-novel-miR-4836	CTACTCTGACTGAGCACCT	bta-miR-2319a
eca-novel-mir-4857	CCCCCGGGCGCTCGGTGACGGGCGGGTCTGTGTCCTCGAGCAGATGATGAGATGTTCTCCGACATCTACAAGATCCGGGAGATCGCGGACGGGCTGTGCCTGGAGGTGGAGG	chr17	+	25131235	25131346	eca-novel-miR-4857	AGATCCGGGAGATCGCGGACGGG	no
eca-novel-mir-5058	CATACTTCCAGGAGTGCTAAGCGCCGTCAGTTCCTTCACTGTCCATGGAGCCCAGCTCTGTGCCCGGCCCTGACTTGCGCTGTAGGCATGACGGCCATGAAGGAGACAAACTCT	chr18	+	11286881	11286994	eca-novel-miR-5058-0	TGACTTGCGCTGTAGGCATGACGG	mmu-miR-6980-3p
eca-novel-mir-5058	CATACTTCCAGGAGTGCTAAGCGCCGTCAGTTCCTTCACTGTCCATGGAGCCCAGCTCTGTGCCCGGCCCTGACTTGCGCTGTAGGCATGACGGCCATGAAGGAGACAAACTCT	chr18	+	11286881	11286994	eca-novel-miR-5058-1	TGACTTGCGCTGTAGGCATGACGGC	mmu-miR-6980-3p
eca-novel-mir-5220	TGCCTTTGAGGGTTTGGAGTCTGAGGGCTTGGTCGGGAGGGCGTCTCCACCCGGCGGGCCGCAGGGCAGGCGCCTGTCTGAGCGTCGAGCAGAGTCGAAGTGCTCGGA	chr18	+	9582724	9582831	eca-novel-miR-5220	CGCCTGTCTGAGCGTCGA	hsa-miR-214-5p
eca-novel-mir-5255	CAGGCCGTCCTCTAGGTTCCCCGAGTGTTTGGCCGCGATGCTTTGGAGGGTCCCAGAGGGGCCAAGCCCTTCCGAGTTGAATCTCTGCAGAGAGCGCCGCCGCGGTTGGCACAGC	chr18	-	3282496	3282610	eca-novel-miR-5255	TCCGAGTTGAATCTCTGCAGAGAGC	bta-miR-12013
eca-novel-mir-5290	ACCCTAAACCCCCTGTGATTTCCCTGTGGACTAGTGGTAAAACCCACAGACCCACAGTTGTCCCAGGGAGAGGCACTATTTAGCCCTAGGGGAGAGGCCCCACCCACC	chr18	-	5122663	5122770	eca-novel-miR-5290	TCCCTGTGGACTAGTGGT	hsa-miR-146b-3p
eca-novel-mir-5379	ACGCAGGGCTCGGGCCCGGCCGGGCAGCTCCGGAGCGGCGGGGGAGAGGGGCCGGGAGGCGGGGGCCGTGCCGCCCGCTCTCCTCTCCCTCGGCGCCGCCGCCGCCGCC	chr19	+	20645950	20646058	eca-novel-miR-5379	CCGCCCGCTCTCCTCTCCC	no
eca-novel-mir-5392	ACCATGACTATCTGCCCTTGGTGAGGACTCGGGAGGTGGAGGGTGGCACTGCCAGGGCCAGGGCGCCGTCTCAGCTCGCTTCTCCCCCCACCTCCTCTCTCCTCAGGTGCG	chr19	+	24934866	24934976	eca-novel-miR-5392-0	GTGAGGACTCGGGAGGTGGAG	hsa-miR-1224-5p	ssc-mir-1224
eca-novel-mir-5392	ACCATGACTATCTGCCCTTGGTGAGGACTCGGGAGGTGGAGGGTGGCACTGCCAGGGCCAGGGCGCCGTCTCAGCTCGCTTCTCCCCCCACCTCCTCTCTCCTCAGGTGCG	chr19	+	24934866	24934976	eca-novel-miR-5392-1	GTGAGGACTCGGGAGGTGGAGGGT	hsa-miR-1224-5p	ssc-mir-1224
eca-novel-mir-5446	CCCGCCTCCGGCCGCCGCTCGAAGCGAAAGTGAAATCCGCGCGAGCCGCGGCGCGGGGTCCCCGGGCAAGCCCGTCCCCGCCCGCCGCCCTCCGCGCCCGCCGCCCGGC	chr19	+	3778922	3779030	eca-novel-miR-5446-0	CCGTCCCCGCCCGCCGCC	no
eca-novel-mir-5446	CCCGCCTCCGGCCGCCGCTCGAAGCGAAAGTGAAATCCGCGCGAGCCGCGGCGCGGGGTCCCCGGGCAAGCCCGTCCCCGCCCGCCGCCCTCCGCGCCCGCCGCCCGGC	chr19	+	3778922	3779030	eca-novel-miR-5446-1	CCCGTCCCCGCCCGCCGCC	no
eca-novel-mir-5494	CAAGCGGCCCCTCTGTCTGACCCCAGGCTGAAAATCCATCCCCAGCGAAGAGCAAAGCGTCCCGCCTGGGGTGGACCGTCCAGGCTGGAAGGCGGCAGAAGCGAGTGGA	chr19	-	10652524	10652632	eca-novel-miR-5494	GTGGACCGTCCAGGCTGGA	mmu-miR-7236-3p
eca-novel-mir-5497	CAAGCGGCCCCTCTGTCTGACCCCAGGCTGAAAATCCATCCCCAGCGAAGAGCAAAGCGTCCCGCCTGGTGTGGACCGTCCAGGCTGGAAGGCGGCAGAAGCGAGTGGA	chr19	-	10659431	10659539	eca-novel-miR-5497	GTGGACCGTCCAGGCTGGA	mmu-miR-7236-3p
eca-novel-mir-5720	TGGGGAGAGGATGCCCAGGGATTCTGGCTGTCCGAGCAGCATGGGGAGAAGAGGGGGCACCGTGGGCAGCTGAGAGCTCTGCAGGCAAACCTGCCATCGAAACATCACAGA	chr1	+	140190782	140190892	eca-novel-miR-5720	TGAGAGCTCTGCAGGCAAACCTGC	no
eca-novel-mir-5763	GGGCCCTTTGGTGACGTGCAGACTGGGAAGGCCTATGACTGTTGAAGAGGACAATCAGAAAGCTATCCTCACAGGTCCCCGGTAGCTCGCCGTGATCGTATAGTGGTT	chr1	+	145703343	145703450	eca-novel-miR-5763	ACAGGTCCCCGGTAGCTC	hsa-miR-9900
eca-novel-mir-5917	TTCTGCTCGGTACCTGCTCCCACATCTCTGAGAAGTTCTCTCCATGGAAAGGCAGGAATCCGCCAACCAGTGCATGTAGAATAACTTCCAGACTCCATATATCCACCAG	chr1	+	36704216	36704324	eca-novel-miR-5917	TGCATGTAGAATAACTTCCAGACT	no
eca-novel-mir-5941	GACTACTGAAGGAGTCAGCACCACTGAGAAGAAATGAGTGCCAGGTCACACTTTTTTCCTCCGAGTGGTCAGATCAGCTGGGATCCTGCGTACCAGAGCATATCTGTTGCAG	chr1	+	53464836	53464947	eca-novel-miR-5941	CCACTGAGAAGAAATGAGTGCC	mmu-miR-674-5p
eca-novel-mir-5947	TCGAACCCTGCTCGCTGCGGAAGCAGGTTGCTTCGGTTTTTCCACTTTTAACTACTACCATCAAAGGATACTGCTGACACTTGCCGCTGTGTTTCCCAGACTGCATGCT	chr1	+	56671724	56671832	eca-novel-miR-5947-0	AAGCAGGTTGCTTCGGTTTT	mmu-miR-6346
eca-novel-mir-5947	TCGAACCCTGCTCGCTGCGGAAGCAGGTTGCTTCGGTTTTTCCACTTTTAACTACTACCATCAAAGGATACTGCTGACACTTGCCGCTGTGTTTCCCAGACTGCATGCT	chr1	+	56671724	56671832	eca-novel-miR-5947-1	AAGCAGGTTGCTTCGGTTTTT	mmu-miR-6346
eca-novel-mir-5960	TGCGCACTCGTCGTTCCTTCTTCCTATGCATATACTTCTTTGAGGGTCGGTCCTAAAGAGGTGTAGGCATGGGAAAATGGGGCGACGAGACCCCCTCCTCCTCCCGCCGA	chr1	+	594399	594508	eca-novel-miR-5960	TTCCTATGCATATACTTCTTT	hsa-miR-202-5p
eca-novel-mir-5986	CGCTGCACGTCTTGAACCTTCCACTAGATTGTGAGCTCCTTGAGACAGCTACTGGGTCCATCCTTACTCTCTGGTCCCAGCAGAAGGAAGGAGAACATTTTCTGAAATGAA	chr1	+	6570320	6570430	eca-novel-miR-5986	CACTAGATTGTGAGCTCCT	hsa-miR-28-3p
eca-novel-mir-6234	TTCCTGTGTTCACTTCTGTTCACCTTGTCTCCCCAACTGGAATATCATTCAGCAACCAATGGTGACAGTAACGATGATGATGGTGGTGAAGATGGGTTGCCTTTTTCTTCA	chr1	-	130554753	130554863	eca-novel-miR-6234	ACGATGATGATGGTGGTGAAG	bta-miR-2320-3p
eca-novel-mir-6239	CAGAGTCTAGAGTCAGACTGCCAGAGTTCAAGTCTTGCCGTTGTATCTGTGTATGATAGCTCTGTGACGTTGGGCAAGTGACTGAAAACCTCTGCCTCTCAGTTTCCTCAACTGT	chr1	-	131036926	131037040	eca-novel-miR-6239	TGGGCAAGTGACTGAAAACCTCTGC	no
eca-novel-mir-6270	AGGGCCTTGGAAACCTTGCGCTCACATCGAACAGTTTCCAGCCTCCCGGGCAAGGGAACAGTCCCCTCCCTTGCCTGGGCCTCTGGAACCATTTCGTTCTGGTGAAAGTAA	chr1	-	141790282	141790392	eca-novel-miR-6270	TTGCCTGGGCCTCTGGAACCA	no
eca-novel-mir-6302	CCCTTTCTTCCCAAGAGTACTCTATGAATCTAGTGGAAACACTTCTGCACAAACTAGATTATGGGTACCAGTGTGCGGAAATGCTTCTGCTACATTTTTAGGGCTTGCC	chr1	-	145486058	145486166	eca-novel-miR-6302	GTGTGCGGAAATGCTTCTG	hsa-miR-147b-3p
eca-novel-mir-6364	GATTCCACAGCAGAATGTGGTAGTGTAGGGACAGGTAGCTTTTGGCCAGTGGCCCTTGGGCCCATTTCTTATCCCACTCCTGACACCATTGTGTACTGTGAACGGCCTC	chr1	-	163806646	163806754	eca-novel-miR-6364	ATCCCACTCCTGACACCAT	hsa-miR-3156-3p
eca-novel-mir-6406	TTCTTGTCCTCTGATGGATGTGAGGTAGTAGATTGTAGGGATTTTGGACACCACACACCTATATGTGAAGCCCGGTCCCTCTCGCTATTACTCGCGTGACTTTGACAG	chr1	-	182015260	182015367	eca-novel-miR-6406	TGAGGTAGTAGATTGTAG	hsa-let-7a-5p
eca-novel-mir-6543	CGTTCCAAAGCAGATGTTTAGAAGGTGTGATTTGTGGGAGTTTAACTCAGTCACAGATAATGACCAAGTGTGAGTGTGTGTGTGTGAGTGTGTTACAGAGACCCAGCCACATGGC	chr1	-	6721260	6721374	eca-novel-miR-6543	TGAGTGTGTGTGTGTGAGTGTGT	hsa-miR-574-5p
eca-novel-mir-6603	CCAGTGGCTACCAACGAGAATCAACACACAGCCACAAGGGACCTAGGAATTGATGCAGAAAGGCTCAGTGGCCTCTGTGGAACTCTTGGAATTCTCCAGTGAAAAAGT	chr1	-	86103899	86104006	eca-novel-miR-6603	CAGTGGCCTCTGTGGAACTCTTG	hsa-miR-3677-5p
eca-novel-mir-6610	TCCCAAAACCCACTTCTCCGGTCTCCTGGCTGGCTCGCCAGTTGGTGGTTCCCAACCTCAGGAGCTTCCTGGGTGAACTCTGAAGCTGGACCCCATACCTGGAGGGCAA	chr1	-	86712445	86712553	eca-novel-miR-6610	CTCCTGGCTGGCTCGCCA	mmu-miR-3113-5p
eca-novel-mir-6614	GCTAATTCTGGGGACTCCTGTTCCTGTGGTCTAGTGGTTAAGATCCGGCACTGTCACCACCAAGGCCCAGGTTCGTTTCCCGGTCCGGGAACCACCCCCCGTCTGTAG	chr1	-	89515873	89515980	eca-novel-miR-6614	TTCCTGTGGTCTAGTGGT	mmu-miR-7053-3p
eca-novel-mir-6634	GGCGGGAGGCGGGGCGGCGGCGCTTTCCCCCGCGTGGGGACCGCCCGGGCACCCGGGGGCCGGCGGCGGCGGCGGCGACTCTGGACGCGAGCCGGGCCCTTCCTGTGGATCG	chr1	-	89941416	89941527	eca-novel-miR-6634	GGCGGCGACTCTGGACGCGAGC	no
eca-novel-mir-6869	CCCCGCCACCCACCTTCCCCTGCGATGTTTTAAGCTGCCCTCAACCCTTAGCAGGGCTGCCATCGAGCTTGCTGGGGATTTAGGGCTGGAGCGACAGTGCTCCACAGTGCTCC	chr20	+	35111131	35111243	eca-novel-miR-6869	TGCGATGTTTTAAGCTGCCCTCAAC	no
eca-novel-mir-6890	CTTCCGCCAGTGTGATGGCTCCCACCTGCCCCCGGGCTGAGGTGTAACTTATCCTGGTTATCCTCTGGGGCCAGGAGAGCAGGGGGCAGACCTGAGGCAGGATCCTCAG	chr20	+	35623555	35623663	eca-novel-miR-6890	CCCACCTGCCCCCGGGCTG	no
eca-novel-mir-6926	AGGAGGTCTGCCGGGAGGGCGGGGTGATGGGCGGGGCCAACGGAAGGAGGTGAAGCCGTTGGCGAGCGGTTAATTTTCGCTGGTGCTTGGCTCATTTTCTCGTGTTCTCGGAG	chr20	+	40725624	40725736	eca-novel-miR-6926	TAATTTTCGCTGGTGCTTGGCTC	no
eca-novel-mir-7181	CCACACAGGGCCTCAGTGTGGGACCTTGCTCAGTTCTGGGGGTCACCATCTCTCGTGGGTCACGATCTCCAAATCCCACTTCTGACACCATATATGTCAACTTAAAAAG	chr20	-	35138052	35138160	eca-novel-miR-7181	ATCCCACTTCTGACACCA	hsa-miR-3156-3p
eca-novel-mir-7188	CCACACAGGGCCTCAGTGTGGGACCTTGCTCAGTTCTGGGGGTCACCATCTCTCGTGGGTCACGATCTCCAAATCCCACTTCTGACACCATATATGTCAACTTAAAAAG	chr20	-	35488630	35488738	eca-novel-miR-7188	ATCCCACTTCTGACACCA	hsa-miR-3156-3p
eca-novel-mir-7213	TGGTCTGGGGAGAGAGCTGCGGCGCACAAGTCCGCGCACGGTGGCCGCGGGGCAGCCGATGCCCGGGAGTGGGGCCCCGGCGGCGGGGAAGCGGGCGCCTCGCCGGGG	chr20	-	39510253	39510360	eca-novel-miR-7213	GGGGCCCCGGCGGCGGGG	hsa-miR-296-5p
eca-novel-mir-7252	TGGTGGGCGTTACTGATACTCAGGTAAACATGGAAGGAGGAGCTCTTGAGGGTCCTTCTTCAGCTCCTCTCAAGAGCTCCTCCTTCCGTGTTTACCTGAGTATCAGTTCTAC	chr20	-	50967390	50967501	eca-novel-miR-7252	CAAGAGCTCCTCCTTCCGTGTT	no
eca-novel-mir-7274	GCGCCCCGGCAGCGGGCGCCTGTAAACACCCGACTGGAAGCCGTGGGCGGCGGGCTTTCAGTCGGGTGTCTGCAGCCGCCGCCTGCCCCGCCCCGCGCCGCGCTCGGCTG	chr20	-	63894201	63894310	eca-novel-miR-7274	TGTAAACACCCGACTGGAAG	hsa-miR-30a-5p
eca-novel-mir-7310	CCTGGGGGAGAAATTGCGACTTTGCCCAGGACTTCGCACGTTCTTGTTAAATCAGCACAAAGAACAATTTCAGGCCTGGGTAGCTGGGCATCCTGCTAGCATGGGGTT	chr21	+	15197197	15197304	eca-novel-miR-7310	TTTGCCCAGGACTTCGCAC	no
eca-novel-mir-7311	ACTGTAGGAACACTTTTCTCCAAAAATCAGTGACATGGATGCAGAGAAAACCTGTTTTTCTCATTAGCCCATGCTCTGTGTGCTGAAGGCGTCTTCCTATTCCATTTTC	chr21	+	15197567	15197675	eca-novel-miR-7311	ATGCTCTGTGTGCTGAAGG	hsa-miR-5691
eca-novel-mir-7313	CTGCTTTCCTGCACCTGCCTTCTCCTTCTGGGGACGGAGCTGGGCACTACTGTGTGGCATCACCATCTGATGGTGGACACTGTGCGCCTAGAGTAGGATGTGGGGAAG	chr21	+	15198387	15198494	eca-novel-miR-7313	TGGTGGACACTGTGCGCC	hsa-miR-8071
eca-novel-mir-7357	TCTCTGATGGGACAGCAGGGCCGGCCGCCTTCTCCGAGCTTCGCATTCAGCCTCTCGGACAGAAATGGGCAGAGCGGGACGGTCGTGGGGGCCAAGCAAGGCCGTCTAC	chr21	+	32753622	32753730	eca-novel-miR-7357	CCGGCCGCCTTCTCCGAGC	hsa-miR-1908-3p
eca-novel-mir-7432	GCGCCCCCGCGCTCACGCCGGCTTCTCCCGCAGGTGACACGGGCTCCGACGCGCCGCTGACCGGACGCTCGTCCCCGCCCGCCGCCGCCGAGAAGCCCCCGCGCCCGC	chr21	+	58703442	58703549	eca-novel-miR-7432	GTCCCCGCCCGCCGCCGC	no
eca-novel-mir-7509	GCTAAGTACCCTCCTTAGCCCCACCCCCAGGCAATCACCGCCGCGAAGTCAGGTCAAGTCGGCGTGACCCGGGCCCCGGCGGCGGGGGCGCGCGCGGGGCTGGCCTCC	chr21	-	3697294	3697401	eca-novel-miR-7509	GGGCCCCGGCGGCGGGGG	no
eca-novel-mir-7654	GTCTGGGCATCTTCAGACCTGCACTGGTGGTTCAGTGGTGAACAACAGACTGCGCCAGGCCATGTTGGAGCGCCTAGCAAAGTCCCTTTGAAGACAGTGCTTAAGAGTC	chr22	+	29900290	29900398	eca-novel-miR-7654-0	GCACTGGTGGTTCAGTGGT	mmu-miR-7646-3p
eca-novel-mir-7654	GTCTGGGCATCTTCAGACCTGCACTGGTGGTTCAGTGGTGAACAACAGACTGCGCCAGGCCATGTTGGAGCGCCTAGCAAAGTCCCTTTGAAGACAGTGCTTAAGAGTC	chr22	+	29900290	29900398	eca-novel-miR-7654-1	GCACTGGTGGTTCAGTGGTG	mmu-miR-7646-3p
eca-novel-mir-7751	CACCCCTCTGTCCTCCAGGGCTGGGCTCTGCCGAGGACCTCTCGTCTGGTGGTAGATTCGAGGCCGAGAGGGCCAGAGCCCACCCCTGGGTTCCCGGGAACTCTGGGGAGCTG	chr22	+	49416039	49416151	eca-novel-miR-7751	CTGGGCTCTGCCGAGGACCTCTCG	hsa-miR-4674
eca-novel-mir-7837	GAGGCGCACGGGTCGCAGCAGGCGGGCGCCGGCGGCTTGCAGCTGTCGCGGGTGGCCACACAGGGGGCGGGCTGCAGGAGACGGGGCCGCGCCACCTTCGTCATCGAA	chr22	-	26069803	26069910	eca-novel-miR-7837	GGCGGGCGCCGGCGGCTT	hsa-miR-4767
eca-novel-mir-8018	CGCTCTAGGGCTCGACTCCTGTTCCTGCTGAACTGAGCCAGTGTGTAAAATGAGAACTGATATCAGCTCAGTAGGCACCGGAGGGCGGGTCCAATCGACAGCCGGAGGAGA	chr23	+	2131849	2131959	eca-novel-miR-8018	GTTCCTGCTGAACTGAGCCAG	hsa-miR-3074-5p
eca-novel-mir-8150	GTGCCCTTCGGGCAGGACCTGTGTCTGATTCATCTCTGGGAGCCCAATGGAGTTTGGCCAAGTGCCCGGCATTTCGGCTTCCCAGAGAGGAAACCTCATGGGCAGAGTATCTGG	chr23	-	23999467	23999580	eca-novel-miR-8150	GTGTCTGATTCATCTCTGGGAGCC	no
eca-novel-mir-8159	GCCCCACAGGATCCATGAGTCTCTGTCACTGATGATGCCTCTGAGGGATTTCTCAGAGATATCTGAGTTGTAGAGCAATCATGGACTCTCAGGCATCTCTGTGAACAAAAA	chr23	-	26967324	26967434	eca-novel-miR-8159	CTGTCACTGATGATGCCTC	bta-miR-668-3p
eca-novel-mir-8163	ACTCCTTCTTTCTTACTTTTCCCAAACAATGCTTTTGCCATATTTCAGTGAGTCAGAGTTGGACTAGCAAATCCCACTTCTGACACCAACTGAGTTAGGGGTCCTCAAGA	chr23	-	27300650	27300759	eca-novel-miR-8163	ATCCCACTTCTGACACCA	hsa-miR-3156-3p
eca-novel-mir-8183	CTTTTCCTCTTGGAATATAACTAGAAAGGATTTGCAGAGGCCATAAACTGAGAAGTAGTAAGAAGGATAACTTTCTCTTCTCCTCTGGATTTGGATCCTGGGTATATGCTGAACT	chr23	-	44214067	44214181	eca-novel-miR-8183	CTAGAAAGGATTTGCAGAGGCCATA	no
eca-novel-mir-8197	TTATTTGAAATGTCCCTTCCAGCCCACTGGCTCTGTAGCCTAGTGCAGAGCGCTCAGGCTGTGGATCCAAAGGGCCTGTGTTCGAGTCTGGATTCCACCACTCAAACCTCA	chr23	-	50251578	50251688	eca-novel-miR-8197	AGCCCACTGGCTCTGTAGCCT	no
eca-novel-mir-8220	AAACTAGAGCATCATCTTCAAAAGAGGCTCATCCAACACCACGGGGGCCTGCCCCGCAGGATCCATGAGTCTCTGTCACTGATGATGCCTCCGAGAGATTTCTCACACACA	chr23	-	5994937	5995047	eca-novel-miR-8220	CTGTCACTGATGATGCCTC	bta-miR-668-3p
eca-novel-mir-8378	CTGCGAGCAGCGCCTCCTCATGGTACTCGGAGGGAGGTTGTCCGTGGTGAGTTCGCATTATTTAATGATGCCCAATACACGGTCGATCTCTTTTCGGTATCACATCTCGC	chr24	+	43365394	43365503	eca-novel-miR-8378	CCCAATACACGGTCGATCTCT	hsa-miR-323b-3p	oar-mir-323b
eca-novel-mir-8388	CTGCTGAGCGTGCTGCTCCACGTGGTGCTGAGGAGAGGTCGCCCGTGGCGCGTTCGCATCCATCATGACGCACAATACACGGTCGACCTCTCTTCAGTATCAGCTCCCGC	chr24	+	43375375	43375484	eca-novel-miR-8388	CACAATACACGGTCGACCTCT	bta-miR-323b-3p	oar-mir-323c
eca-novel-mir-8414	GCGCGGCGGAGCGCGGACGCGCGCCGGGTCCAGTGGTTCTTAACAGTTCAACAGTTCTGTAGCGCAATTGTGAAATGTTTAGGACCACTAGACCCGGCGGGCCTGGCTG	chr24	+	45947356	45947464	eca-novel-miR-8414-0	TGAAATGTTTAGGACCACTAG	no
eca-novel-mir-8414	GCGCGGCGGAGCGCGGACGCGCGCCGGGTCCAGTGGTTCTTAACAGTTCAACAGTTCTGTAGCGCAATTGTGAAATGTTTAGGACCACTAGACCCGGCGGGCCTGGCTG	chr24	+	45947356	45947464	eca-novel-miR-8414-1	TGAAATGTTTAGGACCACTAGA	no
eca-novel-mir-8520	GGCTGAGGAGAATCCAGGGGCAGAGAGATGGTGCTGAGTGGCTTTATCAGGAGCATGGTCTGCCAGATGGGCTCCTGCCCTATTCGTTGCCAACAGCTACCAACACAAA	chr24	-	26831022	26831130	eca-novel-miR-8520	CAGAGAGATGGTGCTGAGT	mmu-miR-881-5p
eca-novel-mir-8526	TCTTATTTTTTGGTGTGCCTTAGGTCGGCTACTTATGATGGTATTCTTGGGGGTTAGAAGAAATGTTTCATGTTTAATGAGCTAACGTGCTGCTAGCTAAGGATTTTC	chr24	-	31939134	31939241	eca-novel-miR-8526	TAGGTCGGCTACTTATGA	no
eca-novel-mir-8528	ATCCTTACTTCGGGGTCCATATTCAGCAGGTGTGGACTAGCCCTTCTGTGCTGATTGTTTACTGCTGGAATCCGTTCTGATTGGTTGGTGCCTATACCTATACCAGTTGTTCA	chr24	-	31940326	31940438	eca-novel-miR-8528	TCCGTTCTGATTGGTTGGTGCCT	mmu-miR-7086-3p
eca-novel-mir-8603	CTCTTGTGTATGAGTGTGTGTGAGTGTGTGTGTGTGAGTGTGTGCCTGTTTGTCGCCTACAGGAGAGCAGGAGAGAGGAAGGGCTTGGGCAATGGCGACCTCAGAGGCTGTCTCC	chr24	-	43693449	43693563	eca-novel-miR-8603	TGAGTGTGTGTGTGTGAGTGTGT	hsa-miR-574-5p
eca-novel-mir-8611	CGGCCCCGGCCGCCGGGCGCACCCGTCCCGTGCGTCCCCGGACGTTGCTCTCTGCCCCGGGAACGTCGAGACTGGAGCGCCCGAGCTGAGCCACCTTCGCCGACCCCGAG	chr24	-	43798882	43798991	eca-novel-miR-8611	ACCCGTCCCGTGCGTCCCCG	hsa-miR-1247-5p	hsa-mir-1247
eca-novel-mir-8695	AAAAGGAGTAAAAGGAAAGAAAAATCACAGTGCTCCATCAATTAAGTGTAGAAAGTCATATTGTTCATAAACACTGAGCGTCTGCAGCTTCTCCACAGAGAGGAGAGT	chr25	+	10854276	10854383	eca-novel-miR-8695	ACACTGAGCGTCTGCAGCT	mmu-miR-674-5p
eca-novel-mir-8719	GCGAGCGCCCGCGCCCTTCCCTGGCGTGAGGGTATGTGCCTTTGGACTACATCGTGGAAGCCAGCACCATGCAGTCCATGGGCATATACACTTGCCTCAAGGCCTATGTCA	chr25	+	19416012	19416122	eca-novel-miR-8719	GCAGTCCATGGGCATATACAC	hsa-miR-455-3p	hsa-mir-455
eca-novel-mir-8827	CCCACATGCAGCTGGCCTCACAGGACTGAGGCACCAGGCTGATGTGTGAGCAGGTGGCTCCCCACACCTCCTTCCTGGGTCCTTGGATCAGGGGGTGCCGAGCAGGGC	chr25	+	36000442	36000549	eca-novel-miR-8827	CAGGACTGAGGCACCAGGC	hsa-miR-3169
eca-novel-mir-8957	TTCTTGCTTGGTAAAGTGTCTTCCTGGTGGTCTAGTGGTTAAGCACTCTCACCGCTGAAGCCACACCACCCATCAGGGAACCACAACACCCGTCTGTCAGTTGTCATAC	chr25	-	14137831	14137939	eca-novel-miR-8957	TTCCTGGTGGTCTAGTGGT	mmu-miR-7036b-3p
eca-novel-mir-8959	TTCTTGCTTGGTAAAGTGTCTTCCTGGTGGTCTAGTGGTTAAGCACTCTCACCGCTGAAGCCACACCACCCATCAGGGAACCACAACACCCGTCTGTCAGTTGTCATAC	chr25	-	14233539	14233647	eca-novel-miR-8959	TTCCTGGTGGTCTAGTGGT	mmu-miR-7036b-3p
eca-novel-mir-8989	TGTCTTCCATATGGCAGTTCCTATGCTAGGAAGTGGGGCTACAAAGACAAGTAAAAAGTGGTTCCTACCCTAGAGGAGCTCACAGTCTAGTGAGGTTGGAGAGGACACAAT	chr25	-	2241791	2241901	eca-novel-miR-8989	TAGAGGAGCTCACAGTCTAGT	mmu-miR-7086-5p
eca-novel-mir-9100	CTCTGATGCCCTGGGGCCGGCTGCTGGTCACCGTCTTTGCAGAGCTCCACGCAGGAGATCAGGGAGGAGCTACTGGACGGGGACACTCACGCTGTCTCCCTGAGTGAGGGGCAGG	chr25	-	36057695	36057809	eca-novel-miR-9100	TACTGGACGGGGACACTCACGCTGT	hsa-miR-3654
eca-novel-mir-9155	AAGTGGGTGGGGCATGGCCTGGGTGGGGTGGGGGTGGGGCAGGGGTGGGGCCAGCTCCCACTGTCCTGGTCTGACCCCTGCTGCCCACCCTCAGGATGATCGAAGACCTGGAGC	chr25	-	39184360	39184473	eca-novel-miR-9155	CTGACCCCTGCTGCCCACCCTCAG	no
eca-novel-mir-9240	GATGCTAGAAGCTTGTATGACCCAGCACCATTGGCTCTGAAATGCATCAGTGTGAGTGACAGTGTGTGTGTGAGTGTGTGTGTGTGAGTGCATGTGTGTATGTTTGGAGAG	chr26	+	27313317	27313427	eca-novel-miR-9240-0	TGAGTGTGTGTGTGTGAGT	hsa-miR-574-5p
eca-novel-mir-9240	GATGCTAGAAGCTTGTATGACCCAGCACCATTGGCTCTGAAATGCATCAGTGTGAGTGACAGTGTGTGTGTGAGTGTGTGTGTGTGAGTGCATGTGTGTATGTTTGGAGAG	chr26	+	27313317	27313427	eca-novel-miR-9240-1	TGAGTGTGTGTGTGTGAGTGC	hsa-miR-574-5p
eca-novel-mir-9310	CTGGCTGAGCGCTTCCTGACAGCACGCCGGAAGAACCCAGCCCACGAGGTGCGGGTCTCGGTGATGCAGTACAGCGGCACGGGGCAGCAGCAGCCGGAGCGCGCGTCC	chr26	+	42362324	42362431	eca-novel-miR-9310	AGCACGCCGGAAGAACCC	no
eca-novel-mir-9580	CCTTCTTTGAACTGCCTTACTGGCTTGGCTCAGATGGGAGATGAGAGTTAGTGTGGGTCAGGGGTCTGGGCACAGGAGGGAAAGCGGAGGGATATCCTGCCTTGGCTA	chr28	+	32089857	32089964	eca-novel-miR-9580	TGGCTTGGCTCAGATGGG	no
eca-novel-mir-9803	GTGTTGGGGCGGCCGGGATATCGAGTGCGGATGAACTTCGGCAGCAGGAGGTGAGGACTGTTACGTCCGTGGTTTTGGTTATGATCCTTGCCCAGCCGGGCAATAGGGAGCCCGT	chr28	-	35689454	35689568	eca-novel-miR-9803	TCGAGTGCGGATGAACTTCGGCAGC	bta-miR-2901
eca-novel-mir-9812	CGGGGAGGGGCCAGCTCTGCAAAAGACCCAAAACAGGTGCCACCCAAACGCCCCCCACCCCACCCCCGCCTCCTGTCTTTCTGGACTTTGAGCCCACAGGTGTCGCCTCCCCTC	chr28	-	35714338	35714451	eca-novel-miR-9812	TCCTGTCTTTCTGGACTTTGAGCC	hsa-miR-4421
eca-novel-mir-9821	GCGGACGCCCCGCTGGCCTCGTCCCCGCCCGCCGCCGCCGGGGAGCAGCGAGGGGGCGGTGGCCTGGCGCCCCACCCAGCGGCTGCTCCGCCCCCGGACGCGGACACC	chr28	-	36229115	36229222	eca-novel-miR-9821	GTCCCCGCCCGCCGCCGC	no
eca-novel-mir-9992	TTTGTTGTGCTTCTGGCCCATCAGCGAGTCTTGGATCTCTTCCCTTGTGTGACAAAAGGACATCATCAAGTCGGTTGGCCAAGATTCCTTGGCGTCAGGGAGTGGCTCCACAT	chr29	-	21085613	21085725	eca-novel-miR-9992	TCAGCGAGTCTTGGATCTCTTCC	cfa-miR-8858
eca-novel-mir-10047	TGAGAGTGATAGTGACTTACAAAAAGGCACAACTGCAGAATGATTCCGAGGCCCCACGTGGCGTGGGTCCACCCAGCTACCTGTCTGCAGTGCTTTCAGTCACTGAAGA	chr2	+	108191541	108191649	eca-novel-miR-10047	AAAAAGGCACAACTGCAGA	no
eca-novel-mir-10123	CCTCCGCGGGGGCACTGTCGGAGCCCGCTTGTGCGCACACTCGGTACGCGCGGGCTCCGGGGATGGGCTCCGGGGCTGGGCGCGCGCCGCGGGCTGGGCGGACCTTCGTG	chr2	+	19799103	19799212	eca-novel-miR-10123	CGGGGCTGGGCGCGCGCCGC	hsa-miR-185-3p
eca-novel-mir-10207	AAATGCCAGCGAGGTGCTGCGGGTGGGGCTGGTCGGGAGTGGGGAGCGGAGAAGGTGCCCCACCCACCCCCTTCCCGGCCTCTGCCACCCAGTCATCAAGCTGATCTCCGGC	chr2	+	31047069	31047180	eca-novel-miR-10207	CTTCCCGGCCTCTGCCACCCAG	no
eca-novel-mir-10266	TTTTCTGAGGCGGCGCCCAGAGCCCGGCCGTGGGAAGCTGTCCTTGCGCCCTGAGAAGGAAGGCGCCTTCTGCAGCCTGGCACTGGGGCCGCAGCACACCCATGGCGCGCCGTCC	chr2	+	37356206	37356320	eca-novel-miR-10266	AGCCCGGCCGTGGGAAGCTGTCCTT	no
eca-novel-mir-10272	GTGTTCCCAACAGGTCTTGGTACACAGCTTGATGGTAGAGCTTATCACAGGTATTGCAATTGAGTGTGTGTGAGTGTGTGTGTGTGAGTGAGCGAGCGAGCAAGAGAGAGAGAG	chr2	+	38818504	38818617	eca-novel-miR-10272	TGAGTGTGTGTGTGTGAGT	hsa-miR-574-5p
eca-novel-mir-10393	TAGACTGCTTCCTAGGAAATCCCGGTCAGCCTGGGGGCCACGGAGCCACGGGCAAGAGCCTCCTGGCTGGCTCGCCAGATTGTTACTGCCTACAAACATAGGTTCTTTAC	chr2	+	6986109	6986218	eca-novel-miR-10393	CTCCTGGCTGGCTCGCCA	mmu-miR-3113-5p
eca-novel-mir-10581	CTCTTTTCGTCAGACCCCGAGTCGGGTTCTGAACTCCCAAAGCTTTCAGGCTGCTAAGCAACAGAAGGAGACTGGACTTGGAGTCAGAAGTCTTGGGGTCAAGTCCTGCCC	chr2	-	31161570	31161680	eca-novel-miR-10581	ACTGGACTTGGAGTCAGAAG	hsa-miR-378a-3p
eca-novel-mir-10708	TGCATCACACCGCCGCGGGTCCTCCTGGGAGTTGTGGTTCGGACCCAGACGCCGCTCTTCGCCCGGTCGGGCTGCGGACTACAACTCCCGGCAGGCGCCGCGGCCGCCCT	chr2	-	48382282	48382391	eca-novel-miR-10708	GCTGCGGACTACAACTCCCG	no
eca-novel-mir-10735	GGCCACAGTATTTATCCGGCGGCGCCGCGCGGCCCTCCGCCTTCTCTTCCCGGTTCTTCCCGGAGTCGGGAAAAGCTGGGTTGAGAGGGCGAAAAAGGAAGCGGGCGCTGTC	chr2	-	51365752	51365863	eca-novel-miR-10735	AAAAGCTGGGTTGAGAGGGCGA	hsa-miR-320a-3p
eca-novel-mir-10816	TTTTAACTTTTCAGTTGCAGCAGGAAATCGAAGACTGGAGTAAATTGCATGCTGAACTCAGTGAGCAAATCCAGTCATTTGAGAAGTCTCAGAAAGATTTGGAAATGGC	chr30	+	12907183	12907291	eca-novel-miR-10816	CAGGAAATCGAAGACTGGA	hsa-miR-12124
eca-novel-mir-10819	AACGACTGTGTATACTCATTTTTAAAATTGCCTTTAACGTTTATTACAAGATCTGGTGTGCTGGAAGATCACTGGACTTGGAGTCAGAAGACCTGAGTTCGAGTCTTGGTT	chr30	+	1595328	1595438	eca-novel-miR-10819	ACTGGACTTGGAGTCAGAAG	hsa-miR-378a-3p
eca-novel-mir-10884	CAGCCACCCTGTGCAGCAGGTCCTGTTAGTGTCCTCTTCTACTGTCCACAGGTGGACAGCAAAGGCGTGGGCCTTCAGGAAGTTGCCCAGGTCATTTGGTAGGGAAGGGGTGGAG	chr30	+	4798537	4798651	eca-novel-miR-10884	TCCTGTTAGTGTCCTCTTCTACTGT	no
eca-novel-mir-10955	CAGCCACCCTGTGCAGCAGGTCCTGTTAGTGTCCTCTTCTACTGTCCACAGGTGGACAGCAAAGGCGTGGGCCTTCAGGAAGTTGCCCAGGTCATTTGGTAGGGAAGGGGTGG	chr30	-	4753199	4753311	eca-novel-miR-10955	TCCTGTTAGTGTCCTCTTCTACT	no
eca-novel-mir-11064	CGTTCCCTTCAGGGGGTCGCGTCAGATGAGGCTGAGGGGGCTGGGTTACCTCCAGCGAGGGTTGGTTGTCTCTCCTCTCCCCTCCCTCCCTGCATCTCTGTCTCTGCCTC	chr31	-	445796	445905	eca-novel-miR-11064	TCTCCTCTCCCCTCCCTCCC	bta-miR-2454-3p
eca-novel-mir-11143	CCTCCATCGCACCCCTGCACAGGCGTCCCCACCTCAACCCACCCGGGTCTAGCGTTGCATCTGCACAGCATCCTTGATCTGGGTTGGCTGAGGGGCGAGGGCGCCACACC	chr3	+	117724058	117724167	eca-novel-miR-11143	TCCTTGATCTGGGTTGGCTGAG	no
eca-novel-mir-11154	CCACTATGGGGGGCGGGGGGAGTTTGACCTGGGCGGCACGCCTGTCAGACGGTCACGCGGGCGTCCTCAGGCGAGCTCAGGGAGGACAGAAGCCTCCCGTGGAGCAGAAG	chr3	+	118207180	118207289	eca-novel-miR-11154	GGCGAGCTCAGGGAGGAC	no
eca-novel-mir-11172	GCGCCGGGCCGCGGGCGGGCGGGCGGCGGCGGGGCCGGGGCCGGGGCGGGGGCCCGCTGACCGCGCCGTCTGTCCGCAGAGGCCGAGCACGGCTACGCCTCGGTGCTGCC	chr3	+	119815956	119816065	eca-novel-miR-11172	GGGCGGCGGCGGGGCCGGGG	hsa-miR-4467
eca-novel-mir-11238	GGCGTCTCCTCCCGCTGCGGCTCCTGCCACGGCCGCCCGGACCCCGGCTGTGGAGCGGGCCGGCGGCGGTGGCGGGCGCCCTGGAGCGGGCCATGGACGAGCTGCTGCGC	chr3	+	31936810	31936919	eca-novel-miR-11238-0	CTCCTGCCACGGCCGCCCGGAC	no
eca-novel-mir-11238	GGCGTCTCCTCCCGCTGCGGCTCCTGCCACGGCCGCCCGGACCCCGGCTGTGGAGCGGGCCGGCGGCGGTGGCGGGCGCCCTGGAGCGGGCCATGGACGAGCTGCTGCGC	chr3	+	31936810	31936919	eca-novel-miR-11238-1	CTCCTGCCACGGCCGCCCGGACC	no
eca-novel-mir-11277	CATGCAGGGCCTGCCTGGGAAGGGCCCCCACACCCTGTGGCTGCAGAGCTCACTGTGCCAGCCCCTGGTCGTGGGGCCCCTGCTTCCTGGCCAGCCATTCCCTCCTGCTCA	chr3	+	35682605	35682715	eca-novel-miR-11277-0	AGGGCCCCCACACCCTGTGGC	hsa-miR-296-5p
eca-novel-mir-11277	CATGCAGGGCCTGCCTGGGAAGGGCCCCCACACCCTGTGGCTGCAGAGCTCACTGTGCCAGCCCCTGGTCGTGGGGCCCCTGCTTCCTGGCCAGCCATTCCCTCCTGCTCA	chr3	+	35682605	35682715	eca-novel-miR-11277-1	AGGGCCCCCACACCCTGTGGCT	hsa-miR-296-5p
eca-novel-mir-11277	CATGCAGGGCCTGCCTGGGAAGGGCCCCCACACCCTGTGGCTGCAGAGCTCACTGTGCCAGCCCCTGGTCGTGGGGCCCCTGCTTCCTGGCCAGCCATTCCCTCCTGCTCA	chr3	+	35682605	35682715	eca-novel-miR-11277-2	AGGGCCCCCACACCCTGTGGCTG	hsa-miR-296-5p
eca-novel-mir-11339	GCACTTACTATGTTCTAGGTGTTGTATTAGGTGTGAGGGATAAGGAAGTGGACAAAATGAGCTCTGCTCTCAAGGAGCTCACAGTCTATCGTGTGATGTGATAAGATCA	chr3	+	50120895	50121003	eca-novel-miR-11339	AAGGAGCTCACAGTCTAT	hsa-miR-28-5p
eca-novel-mir-11425	GCCCAGAAGCACCAGCAGCAGCGGCAGCATTCGCGGCCGCGCCGCCGCCTCCCGGCCGCCGAGGAGGCTGCCCGCCCGGCCCGGCCGTGCGAGCGCGCTCCGGTCGCTG	chr3	-	10831931	10832039	eca-novel-miR-11425	CCCGCCCGGCCCGGCCGTG	bta-miR-2436-3p
eca-novel-mir-11445	ACTCCTGGAGTGGCGGGGTTTGAGTGTGTGTGTGTGAGTGTGTGAGAGGGGCGCAGAGGAAGGCAAGCAGACTGGACTTGAAAGAGATGGGTGCCCTAGAAGCCATTCTCTGAGT	chr3	-	115642937	115643051	eca-novel-miR-11445	TGAGTGTGTGTGTGTGAGTGTGT	hsa-miR-574-5p
eca-novel-mir-11446	TCGTGGGAACACACCAGCCAGGCAGCCCGGCCGGCCGGCGAGGCCCAGGGGCTCCTCGCAGGGCTGTTTCTCGCTCAGTCCCGGGCTCCGGAGGGTCTTTTCCGCTGG	chr3	-	115733043	115733150	eca-novel-miR-11446	GGCAGCCCGGCCGGCCGG	mmu-miR-7049-3p
eca-novel-mir-11668	GCGCGGCCGAGGGCCCTGCGTGGGTGCGGGCGTGTGAGTGTGTGTGTGTGAGTGTGTGTCGCTCCGGGTCCACGCTCATGCACACACCCACACGCCCGCACTCCGGGTCTG	chr3	-	90484126	90484236	eca-novel-miR-11668	CACGCTCATGCACACACCCAC	hsa-miR-574-3p	hsa-mir-574
eca-novel-mir-11719	TGCCCGAGCTGAAGGGGCTGTCCGCCTGCAGAGAGACAGATAAATGATGAGGTCACTCTGAGTCCAGGCACTCAGACCTCAGACCTGTCACTATCCTACCTGTTCTCTG	chr4	+	103399208	103399316	eca-novel-miR-11719	CTCAGACCTCAGACCTGTC	mmu-miR-3097-3p
eca-novel-mir-11730	CAGCTCCTGGGGTCCGGCCGGGAGCCCCGGCAGAACACGCCCTGTGCGCCCGGTGCGGGCGGGCCGCTCCCCGGCGGCGGCGGCGACTCTCCGGGTGACGGGGAAGGCG	chr4	+	106227459	106227567	eca-novel-miR-11730	CCGGCGGCGGCGGCGACTC	no
eca-novel-mir-11764	GCTTTGTGGAGCCTAGATCAGGGCAGAACACAGGTGGACATTTTAAGTTTCCAGACTGGTGGAATCATTATGAGGGACTGAGAATTCTGAGACTTTGGAATTTCCTGGTGTGAAG	chr4	+	35012940	35013054	eca-novel-miR-11764	TGAGGGACTGAGAATTCTGAGACTT	hsa-miR-3126-5p
eca-novel-mir-12503	TGTGTCAGAGGTCCAGGATGTCTTAGCTGCAGCAGCCTCGGTGGGAAAGCAGTTTCTCAACTGGTGATGCTCCTGGCTGGCTCGCCAAGACTGCTGGGGAGGGGGAAATG	chr5	-	41100778	41100887	eca-novel-miR-12503	CTCCTGGCTGGCTCGCCA	mmu-miR-3113-5p
eca-novel-mir-12513	GAGCTGTGTGAACTCTCCGCCCCTCTCTGCCCTTCCGTTTCCTCATCTGTGAAACGAGGGCCTTGAGAAGGATGCTTTCCAAGGTCCCTTCGGCTGGCTTGCTCTTTT	chr5	-	4238761	4238868	eca-novel-miR-12513	CCCTCTCTGCCCTTCCGT	hsa-miR-3183
eca-novel-mir-12531	TGCCTACTAGGTGTCAGCTTCTGTGCTAAGTGGTGGAGATGCAAGCTGAATAAGTCTTAGTCCCAACCCTAAGGAGCTCACAGTCTATTGTGGCAACAATAATATATAGA	chr5	-	43535144	43535253	eca-novel-miR-12531	AAGGAGCTCACAGTCTATTG	hsa-miR-28-5p
eca-novel-mir-12640	TTATTTTGGTGCATGTGTGAATCCCACTCCTGACACCAACATGCAATTAGTCAAAATAGGATGATGATGTGAGTGGCAGAACATTATTCACACACAAGGCAAAGTACA	chr5	-	87613172	87613279	eca-novel-miR-12640	ATCCCACTCCTGACACCA	hsa-miR-3156-3p
eca-novel-mir-12675	GGCCCCACAGCAGGCGGCAGGAGAGATGGGCGAGCGCCCCCTGGTGGTGGCGGAGGGCAGGACCCCTCCCACCCCAGGGCCCAGCCTGTCCAATCCAGACCTCCTGTG	chr6	+	18160011	18160118	eca-novel-miR-12675	GAGAGATGGGCGAGCGCC	no
eca-novel-mir-12859	TTATTTCTTTCATCATTCTTTTGTTCTTTTGCCTGGACTGAGATTGTTAAGTCCCTCTCAGTGAAAGGTTAAGATTATGAGATCTGAGGGCTGTTTAAATCTAATAACTTGT	chr6	+	68898117	68898228	eca-novel-miR-12859	AAGATTATGAGATCTGAGGGCT	no
eca-novel-mir-12948	CCACCCTGCCCGGGACCCAGTTCAAGTAATTCAGGATAGGTTGTGTGCTGTCCAGCCTGTTCTCCATTACTTGGCTCGGGGACCGGTGCCCTGCAGCCTTGGGGTGAGGG	chr6	+	7834324	7834433	eca-novel-miR-12948	TTCAAGTAATTCAGGATAGGTT	hsa-miR-26a-5p
eca-novel-mir-12960	CCCGACACCATGGCCCTGGCTGAGGTAGTAGTTTGTGCTGTTGGTCGGGTTGTGACACTGCCCGCTGTGGAGATAACTGCGCAAGCTACTGCCTTGCTAGTGCTGGTGAT	chr6	+	80187869	80187978	eca-novel-miR-12960-0	TGAGGTAGTAGTTTGTGCTGTT	hsa-let-7a-5p
eca-novel-mir-12960	CCCGACACCATGGCCCTGGCTGAGGTAGTAGTTTGTGCTGTTGGTCGGGTTGTGACACTGCCCGCTGTGGAGATAACTGCGCAAGCTACTGCCTTGCTAGTGCTGGTGAT	chr6	+	80187869	80187978	eca-novel-miR-12960-1	TGAGGTAGTAGTTTGTGCTGTTG	hsa-let-7a-5p
eca-novel-mir-12998	CCTAACACAAGCACGTACAGGAGGACCCACCACGTGCTGAGCCCTGGGGCCACGAGGATGAGACGGCGAGTCCCTGTCCTCCAGGAGCTCACACGCGGCACTGAGATATACGG	chr6	+	8669744	8669856	eca-novel-miR-12998-0	TCCCTGTCCTCCAGGAGCTC	hsa-miR-339-5p
eca-novel-mir-12998	CCTAACACAAGCACGTACAGGAGGACCCACCACGTGCTGAGCCCTGGGGCCACGAGGATGAGACGGCGAGTCCCTGTCCTCCAGGAGCTCACACGCGGCACTGAGATATACGG	chr6	+	8669744	8669856	eca-novel-miR-12998-1	TCCCTGTCCTCCAGGAGCTCAC	hsa-miR-339-5p
eca-novel-mir-12998	CCTAACACAAGCACGTACAGGAGGACCCACCACGTGCTGAGCCCTGGGGCCACGAGGATGAGACGGCGAGTCCCTGTCCTCCAGGAGCTCACACGCGGCACTGAGATATACGG	chr6	+	8669744	8669856	eca-novel-miR-12998-2	TCCCTGTCCTCCAGGAGCTCACA	hsa-miR-339-5p
eca-novel-mir-13270	CCGCAGCCAGTCCCCGGGCCCTCCGCTCCCGCCCCGCGACGAGCCCCTCGCACAAACCGGACCTGAGCGTTTTGTTCGTTCGGCTCGCGTGAGGCAGGGGCGGCCTCTC	chr6	-	8343112	8343220	eca-novel-miR-13270	TTTGTTCGTTCGGCTCGCG	hsa-miR-375-3p
eca-novel-mir-13299	TCCTTTCGGTTGGGGGGACCATGTGATTTCTGCCCAGCGGAGTGCGGGTGGAAGTAACGTGTGCCATTTCCAAGCCTGGCCTATAAAAGCCTCTACAGAATCCTCTTTG	chr7	+	100152138	100152246	eca-novel-miR-13299	ATGTGATTTCTGCCCAGCG	hsa-miR-8070
eca-novel-mir-13312	CTAAGGAGAGCTGGGTTGAGATCCCACTTCTGACACCTTGCCAGGACAAAGCCATCTTGGTTCAGTCCCATACCTAGCCTGAGCTAACAATTTAGTAGACAGGGATGA	chr7	+	13785430	13785537	eca-novel-miR-13312	ATCCCACTTCTGACACCT	hsa-miR-3156-3p
eca-novel-mir-13568	CTCCTTCCACCCAGAGTGAAGATGACCCCTTTGTGAATTTAAATGAGGCCTGCCGGTGGCGGTCCCTCCAGCAGGCCTGATGGAGACTGACAAAGTCCACGGCACCAGC	chr7	+	54346326	54346434	eca-novel-miR-13568	GCAGGCCTGATGGAGACTG	hsa-miR-4650-5p
eca-novel-mir-13829	TGTAGGGCCCAGGAAAGAGCACTGGACTTGGAGTCAGAAAGCCCCTGTCCAAGTGCCACTCTGCCACCTCCCTGAGCCTTAGTGATCTTATCAGTCAAATGAGGATGAGGAC	chr7	-	26633521	26633632	eca-novel-miR-13829	ACTGGACTTGGAGTCAGAA	hsa-miR-378a-3p
eca-novel-mir-13965	GGCTCCAGGTGAGGCAGGCGGGAGGCGGGTGTGGGACCCTGGGCCGGCCTGGCGGACGCGCCCACTCACCCTCTGCCCGCTCTCTGTCTTACAGCAGCTCCCAGGACGAGCT	chr7	-	4414218	4414329	eca-novel-miR-13965	CTCTGCCCGCTCTCTGTCTTAC	no
eca-novel-mir-14012	TGAGAGCGAAGGTCACAATCAACATTCATTGTTGTCGGTGGGTTGTGAGGACGGAGGCCAGACCCACCGGGGGATGAATGTCACTGTGGCTGGGCTGGACACAGCCTGAGGG	chr7	-	46208353	46208464	eca-novel-miR-14012	AACATTCATTGTTGTCGGTGGG	hsa-miR-181a-5p	hsa-mir-181d
eca-novel-mir-14013	AGTCGCCAAGGGTTTGGGGGAACATTCAACCTGTCGGTGAGTTTGGACAGCTCAGGCAAACCATCGACCGTTGAGTGGACCTCGAGGCCTGGAACTGCCGTCCACCCAGCGC	chr7	-	46208565	46208676	eca-novel-miR-14013	AACATTCAACCTGTCGGTGAGT	hsa-miR-181a-5p	bta-mir-181c
eca-novel-mir-14017	AAGGGGGCTTGACTCCTGTTCCTGCTGAACTGAGCCAGTCTGCACAAACCAACTGTGTTTCAGCTCAGTAGGCACGGGAGGCAGAGCCCGGGGAGGCACGGGGCAGCG	chr7	-	46233327	46233434	eca-novel-miR-14017	GTTCCTGCTGAACTGAGCCAG	hsa-miR-3074-5p	mmu-mir-24-2
eca-novel-mir-14106	GGTGACACTTGCTCCAGCTCTAGCACAGGTGGTAGAACTAGAATTGGAGTGGCCCGGCCATGGAGCTGGCCCTTGCTCTGGCTCTGGAGCTGGTGGGAGCTCTGGAGATGGTCCT	chr7	-	54348103	54348217	eca-novel-miR-14106	TAGCACAGGTGGTAGAACTAGAATT	no
eca-novel-mir-14210	GGCTCCAGACACGCCTCAGCGCCAGCAGCGAGTCGGAGCTCTATGGAGGTGGCGGCGAGTACTGGGTGGTGGCTGCAGCGGCGACTCCTCTGAGCTGAAGAGTTTCAAGC	chr7	-	82075005	82075114	eca-novel-miR-14210	GCCAGCAGCGAGTCGGAGCT	hsa-miR-4530
eca-novel-mir-14216	GTCAGGTGTGGCCCCTGCCCTCGAGGAGCTCACAGTCTGGTGGGGAGACTGAGGTAGAGGAAATGCAGCGGCTGCTCTGATGGAGGGAAGCACGGTGGCCTGCGTGAGAA	chr7	-	83551376	83551485	eca-novel-miR-14216	TCGAGGAGCTCACAGTCT	hsa-miR-151a-5p
eca-novel-mir-14382	CCCGGGCGCGCGGCGGCACCAGGCTTTGTGTGTGTATGTGTGTGTGAGTGTGTGTGTGTGAGTGTCTGTGTGTGTGAGTGAGTGAGCGGGCGGGCGCGAGTGTGGCCGC	chr8	+	24812012	24812120	eca-novel-miR-14382	TGAGTGTGTGTGTGTGAGTG	hsa-miR-574-5p
eca-novel-mir-14394	TCGACCCGGCCCCGCAGGAGGGTCCGCTCCCCCTCGGCGCCCCCCCCCCCGCGTCTCCCTCCGAGTGTCTGCGTCCTCCCGGCGTCGCCCTCTGTCCCTCTCCCCCAT	chr8	+	26582243	26582350	eca-novel-miR-14394	GCGTCCTCCCGGCGTCGC	mmu-miR-7036a-3p
eca-novel-mir-14432	ACAATTCAAGCACATGAAGCTGGCTCAGTTCAGCAGGATCCTCTGGTTCGGGGCCTCCCACTGGCTGCAGCTGGGCGTTGGCCGGGGCTGAGTCTCATCTGAAGGTTC	chr8	+	32025186	32025293	eca-novel-miR-14432	TGGCTCAGTTCAGCAGGAT	hsa-miR-24-3p
eca-novel-mir-14440	GACTTGAATATACCATGATTTATTTATCCGTTCTATTCTTGATGGGCATTTGGGCTGTCTCCAGATACGAGTTTCTTTAGAGGATATCCCGAGGGGTGGGACTGCGTGGT	chr8	+	3354804	3354913	eca-novel-miR-14440	TATTTATCCGTTCTATTCTTGAT	no
eca-novel-mir-14577	TTGTACAGAAAAAGAGCCAGTCCCGGTGGTCTAGTGGTTAAGACTTGGGGTCTCACTGCTGCGTCCCGGGTTGGTTTCCTGTCAGGGAATGACACCACCTGTCTGTTG	chr8	+	91349253	91349360	eca-novel-miR-14577	TCCCGGTGGTCTAGTGGT	hsa-miR-4783-3p
eca-novel-mir-14666	GGTGCGCTACTCTGGGTGTACGGTCCACACTGATTCCCACAATTCCCCAGTGGGATTAAGCTCCAGAGCCCACAGGGATAACTGGCTTGACTAGTACCCTGTGCTGACT	chr8	-	20786545	20786653	eca-novel-miR-14666	CACAGGGATAACTGGCTT	mmu-miR-6912-5p
eca-novel-mir-14677	ATGGTTTGCCTGTTGTCCGATGGCTCTCCTCTGCCTGCTGTGCACTCGAGCTGCAGCTCGGCGCCTGCACCAGGCTGTTGGGAGCCTTGGAGAATCGGCCCTTCACTGCTTT	chr8	-	21718516	21718627	eca-novel-miR-14677	TGGCTCTCCTCTGCCTGCTGTG	no
eca-novel-mir-14740	TGCCCCGTGAACAGTCTCCACCACCTCCCCTGCAAACGTCCAGTGATGCAGAGGTAATGGACGTTGGCTCTGGTGGTGATGGACAGGCCGAACCCCCTGCTGAGGACTCGC	chr8	-	278731	278841	eca-novel-miR-14740	CCACCTCCCCTGCAAACGTCC	hsa-miR-1306-5p
eca-novel-mir-14816	CCAGGGTTCAAATGAAGAGGCTGACTGCCAGCTCCACGGCCTTCAAAAGCAGTGGGTGCCACATACCCATTGAGCTTTAAGGACTGCCAGGAACAGCCTGGGAGACGA	chr8	-	6041214	6041321	eca-novel-miR-14816	TACCCATTGAGCTTTAAGGACTGCC	hsa-miR-660-5p
eca-novel-mir-14895	CAGTTCATTCCATAGACAGACATTGCTTGGCCCAGCTTTTAAAAAGCAATGACTGTGTTGGTTTATCACCACATGAAGTCACCCTCAGGGCTGGGGATGTAGCTCAGTGGT	chr8	-	91612682	91612792	eca-novel-miR-14895	GGGGATGTAGCTCAGTGG	no
eca-novel-mir-14961	CCCCACAGGAGAGGGCCGGCAAGATGCGCCGGTTTTTCCTGCCCAAGAAGAACCGCGCGTCTCTCAGCTCAGGGCTCGGTGAGTGTCCAGACAGGCAGTGACTGAAGCC	chr9	+	30079675	30079783	eca-novel-miR-14961	AAGATGCGCCGGTTTTTCC	no
eca-novel-mir-15026	CAAAGCTAGCCAGCTCTGGGAACGGCCCGGGTGAAGAGAGGTGGGCGTCTCGCTTAGTGTTGGGCTTGATTCCTGAACTGAGCTGCCCCGTTTATTCCGACGCACATGC	chr9	+	71668381	71668489	eca-novel-miR-15026-0	TCCTGAACTGAGCTGCCCCG	ssc-miR-345-3p
eca-novel-mir-15026	CAAAGCTAGCCAGCTCTGGGAACGGCCCGGGTGAAGAGAGGTGGGCGTCTCGCTTAGTGTTGGGCTTGATTCCTGAACTGAGCTGCCCCGTTTATTCCGACGCACATGC	chr9	+	71668381	71668489	eca-novel-miR-15026-1	TCCTGAACTGAGCTGCCCCGT	ssc-miR-345-3p
eca-novel-mir-15080	CCCTGTGGCCCGGACTCCACCAACAGCCAGGCTGTGGGGCTGCTGCTGGCGCTCGCTGCCCACTTCCGGGGTGAGGCTCAGGGGCTGCTGCTGGCAGGGGAGGGTTTG	chr9	+	84862033	84862140	eca-novel-miR-15080	GTGAGGCTCAGGGGCTGCTGCTGGC	mmu-miR-7068-5p
eca-novel-mir-15191	ATCTGTGTGTTGAGCGCCTACTATGTACCAGGTGCTGTATTGTGCTGGGGAATGGAGTCTCAGCGACCAGTCTCTGTGGTCTAGTGGTGGGAAGGGAAAGGGCCCCTG	chr9	-	45213415	45213522	eca-novel-miR-15191	TCTCTGTGGTCTAGTGGT	mmu-miR-7021-3p
eca-novel-mir-15239	TAGTGTCGGGGGAAGGAACACTGGACTTGGAGTCAGAAGACAAGCCTTTAAATCTTGGCTCAGTTCTTCAGAAGTTGCGTGTCCTTGGGTAAATTACTTCACCTCTCTGG	chr9	-	70939441	70939550	eca-novel-miR-15239	ACTGGACTTGGAGTCAGAAG	hsa-miR-378a-3p
eca-novel-mir-15337	TTGTCCTGTCTCCCTCCATTAGACTGAAGCTCCTTGAGGGCAGGGGTTTGCCAGTTTGCTGCTGTTTCCCAGTGCCCAGAACAGTGCTTGAGCTATGGAAAGTGTTCAA	chr9	-	84815442	84815550	eca-novel-miR-15337	TAGACTGAAGCTCCTTGAGG	hsa-miR-4499
eca-novel-mir-15358	GTATGGGCTCACCACATGTTTACAGTAGGGATAGACGTTGACACACGAGCATACTTCACATCAGCTACCATAATCATCGCTATCCCTACTGGTGTAAAAGTATTCAGCTGACT	chrMt	+	6220	6332	eca-novel-miR-15358-0	TACAGTAGGGATAGACGTTGACA	bta-miR-199c
eca-novel-mir-15358	GTATGGGCTCACCACATGTTTACAGTAGGGATAGACGTTGACACACGAGCATACTTCACATCAGCTACCATAATCATCGCTATCCCTACTGGTGTAAAAGTATTCAGCTGACT	chrMt	+	6220	6332	eca-novel-miR-15358-1	TACAGTAGGGATAGACGTTGACACA	bta-miR-199c
eca-novel-mir-15508	ACCTCTCGCTGGCCCTTATAAATCCAGGGGAGAGGGTGTGAATCTCGCAGCAGGCCATACCCATATCCACAGCAGGTCTCCAAGGTGAATAGCCTCTGGCATGTTGGA	chrX	+	54565172	54565279	eca-novel-miR-15508	AGCAGGTCTCCAAGGTGA	no
eca-novel-mir-15545	AGTATGGGTTGGTGGAAAGTACTGGACTTGGAGTCAGAAAACCTGGGTTCCAGGCCCAGATCCTCACTAACTTTCTGTAAGAATGTCCCTTACTCCCAACTTGGGGTTCA	chrX	+	60326281	60326390	eca-novel-miR-15545-0	ACTGGACTTGGAGTCAGA	hsa-miR-378a-3p
eca-novel-mir-15545	AGTATGGGTTGGTGGAAAGTACTGGACTTGGAGTCAGAAAACCTGGGTTCCAGGCCCAGATCCTCACTAACTTTCTGTAAGAATGTCCCTTACTCCCAACTTGGGGTTCA	chrX	+	60326281	60326390	eca-novel-miR-15545-1	ACTGGACTTGGAGTCAGAA	hsa-miR-378a-3p
eca-novel-mir-15545	AGTATGGGTTGGTGGAAAGTACTGGACTTGGAGTCAGAAAACCTGGGTTCCAGGCCCAGATCCTCACTAACTTTCTGTAAGAATGTCCCTTACTCCCAACTTGGGGTTCA	chrX	+	60326281	60326390	eca-novel-miR-15545-2	ACTGGACTTGGAGTCAGAAA	hsa-miR-378a-3p
eca-novel-mir-15624	GATCCTCCACCTTGAGCCATGCTGTGTGTGGTGCCCTACCTGGAAGGTACTGATCACTTAGCCTATGTGTCATTAGTACCTGTCTGGGTAGAGTAACTCTCAACAAGAACAA	chrX	-	119911143	119911254	eca-novel-miR-15624	CATTAGTACCTGTCTGGGTAGA	no
eca-novel-mir-15824	GGATTCTAAAAGAGCCGCTACAGTGCTTGGTTCCTAGTAGGTGTTCAGTAAGTGTTTGTGACATAATTCGTTTATTGAGCACCTCCTATCAATCAAGCACTGTTCTAGGC	chrX	-	60292459	60292568	eca-novel-miR-15824	TTTATTGAGCACCTCCTATC	mmu-miR-325-3p	mmu-mir-325
eca-novel-mir-15828	GAGTTAGAAAGTAAAGATGAGACAGCCCTGGGGGGGAGTCTAGCAGTTAAGATTCAGTGCTCTCACTGCTGCGGCCCGGGTTCGTTTCCCGGTTGTGGAACCACACCACC	chrX	-	6228908	6229017	eca-novel-miR-15828	GCGGCCCGGGTTCGTTTCCC	bta-miR-10182-3p
eca-novel-mir-15838	TCATTAATGGTGTTCTAGAGAGGGAACCTTGAAAAGCTGAAGGTGTAATATGGAAACCTCAGCAATTCTTGGTTCTCATTTTTAGGGCATCAATCTACTGTATATTCATCT	chrX	-	75457509	75457619	eca-novel-miR-15838	AGGGAACCTTGAAAAGCTGAA	no
eca-novel-mir-15872	CCTAGCCTGGAATCGTTTTGAGAGGTAAAAAATTGATTTGACTAGTTCTTAAACACATCTAGCAAATCATTTTTTACTCTCCAAAAAGAGCTCCAAACTTGAAGGAAGGAA	chrX	-	98954607	98954717	eca-novel-miR-15872	AGAGGTAAAAAATTGATTTGA	bta-miR-6119-5p
